# Supplementary material for: Magnetic fields generated by submarine power cables have a negligible effect on the swimming behavior of Atlantic lumpfish (Cyclopterus lumpus) juveniles
Source: PeerJ. 2023 Jan 23;11:e14745. doi: 10.7717/peerj.14745 (PMC9879148; doi:10.7717/peerj.14745)
Supplement: Supplemental Information 1 — ‘Treatment’ corresponds to the trials when the coil was on, ‘control’ when the coil was off. Distance is in pixels and velocity in pixels/s. [file peerj-11-14745-s001.xlsx]

## Sheet: Data
treatment	running	trial	aquarium	distance	velocity	quadcode	quadrant	runtime
treatment	1	1	1	NA	NA	1	C	00:16.0
treatment	2	1	1	125.399	250.799	1	B	00:16.5
treatment	3	1	1	261.633	523.267	1	B	00:17.0
treatment	4	1	1	221.921	443.842	1	A	00:17.5
treatment	5	1	1	174.645	349.291	1	A	00:18.0
treatment	6	1	1	95.2575	190.515	1	A	00:18.5
treatment	7	1	1	140.801	281.603	1	A	00:19.0
treatment	8	1	1	170.558	341.116	1	B	00:19.5
treatment	9	1	1	36.3456	72.6911	1	B	00:20.0
treatment	10	1	1	110.571	221.142	1	A	00:20.5
treatment	11	1	1	187.843	375.686	1	A	00:21.0
treatment	12	1	1	85.5862	171.172	1	A	00:21.5
treatment	13	1	1	68.6222	137.244	1	A	00:22.0
treatment	14	1	1	80.0062	160.012	1	A	00:22.5
treatment	15	1	1	106.626	213.251	1	A	00:23.0
treatment	16	1	1	68.0955	136.191	1	B	00:23.5
treatment	17	1	1	83.4086	166.817	1	B	00:24.0
treatment	18	1	1	48.8365	97.6729	1	B	00:24.5
treatment	19	1	1	93.2952	186.59	1	B	00:25.0
treatment	20	1	1	109.836	219.672	1	A	00:25.5
treatment	21	1	1	140.869	281.737	1	A	00:26.0
treatment	22	1	1	134.937	269.874	1	A	00:26.5
treatment	23	1	1	86.5332	173.066	1	A	00:27.0
treatment	24	1	1	61.4654	122.931	1	A	00:27.5
treatment	25	1	1	88.8144	177.629	1	A	00:28.0
treatment	26	1	1	119.817	239.633	1	A	00:28.5
treatment	27	1	1	76.922	153.844	1	A	00:29.0
treatment	28	1	1	45.9674	91.9348	1	A	00:29.5
treatment	29	1	1	81.3941	162.788	1	A	00:30.0
treatment	30	1	1	112.018	224.036	1	A	00:30.5
treatment	31	1	1	40.4969	80.9938	1	A	00:31.0
treatment	32	1	1	18.9737	37.9473	1	A	00:31.5
treatment	33	1	1	62.9682	125.936	1	A	00:32.0
treatment	34	1	1	62.2013	124.403	1	A	00:32.5
treatment	35	1	1	13	26	1	A	00:33.0
treatment	36	1	1	15.8114	31.6228	1	A	00:33.5
treatment	37	1	1	42.0595	84.119	1	A	00:34.0
treatment	38	1	1	76.0592	152.118	1	A	00:34.5
treatment	39	1	1	75.0067	150.013	1	A	00:35.0
treatment	40	1	1	26.4197	52.8394	1	A	00:35.5
treatment	41	1	1	58.5235	117.047	1	A	00:36.0
treatment	42	1	1	82.2982	164.596	1	A	00:36.5
treatment	43	1	1	114.039	228.079	1	A	00:37.0
treatment	44	1	1	111.041	222.081	1	B	00:37.5
treatment	45	1	1	115.109	230.217	1	B	00:38.0
treatment	46	1	1	125.036	250.072	1	B	00:38.5
treatment	47	1	1	132.458	264.915	1	B	00:39.0
treatment	48	1	1	107.019	214.037	1	B	00:39.5
treatment	49	1	1	115.694	231.387	1	C	00:40.0
treatment	50	1	1	118.533	237.065	1	C	00:40.5
treatment	51	1	1	118.004	236.008	1	C	00:41.0
treatment	52	1	1	104.043	208.087	1	C	00:41.5
treatment	53	1	1	116.52	233.041	1	D	00:42.0
treatment	54	1	1	135.033	270.067	1	D	00:42.5
treatment	55	1	1	109.768	219.536	1	D	00:43.0
treatment	56	1	1	56.8595	113.719	1	D	00:43.5
treatment	57	1	1	51.8941	103.788	1	D	00:44.0
treatment	58	1	1	64.4127	128.825	1	D	00:44.5
treatment	59	1	1	12.3693	24.7386	1	D	00:45.0
treatment	60	1	1	61.5549	123.11	1	D	00:45.5
treatment	61	1	1	49.7393	99.4786	1	D	00:46.0
treatment	62	1	1	47.5184	95.0368	1	D	00:46.5
treatment	63	1	1	88.0909	176.182	1	D	00:47.0
treatment	64	1	1	98.1835	196.367	1	D	00:47.5
treatment	65	1	1	94.7629	189.526	1	D	00:48.0
treatment	66	1	1	49.366	98.732	1	C	00:48.5
treatment	67	1	1	55.5698	111.14	1	D	00:49.0
treatment	68	1	1	44.911	89.822	1	D	00:49.5
treatment	69	1	1	89.0056	178.011	1	D	00:50.0
treatment	70	1	1	78.1601	156.32	1	D	00:50.5
treatment	71	1	1	41.0122	82.0244	1	D	00:51.0
treatment	72	1	1	40.8534	81.7068	1	D	00:51.5
treatment	73	1	1	21.095	42.19	1	D	00:52.0
treatment	74	1	1	35.4683	70.9366	1	D	00:52.5
treatment	75	1	1	29.1548	58.3095	1	D	00:53.0
treatment	76	1	1	32.249	64.4981	1	D	00:53.5
treatment	77	1	1	45.5412	91.0824	1	D	00:54.0
treatment	78	1	1	60.407	120.814	1	D	00:54.5
treatment	79	1	1	86.0523	172.105	1	D	00:55.0
treatment	80	1	1	93.0054	186.011	1	D	00:55.5
treatment	81	1	1	84.1724	168.345	1	D	00:56.0
treatment	82	1	1	62.6418	125.284	1	C	00:56.5
treatment	83	1	1	66.2722	132.544	1	C	00:57.0
treatment	84	1	1	64.1327	128.265	1	C	00:57.5
treatment	85	1	1	18.3848	36.7696	1	C	00:58.0
treatment	86	1	1	25.4951	50.9902	1	C	00:58.5
treatment	87	1	1	38.0789	76.1577	1	C	00:59.0
treatment	88	1	1	50.636	101.272	1	C	00:59.5
treatment	89	1	1	70.0071	140.014	1	D	01:00.0
treatment	90	1	1	85.9884	171.977	1	D	01:00.5
treatment	91	1	1	88.0057	176.011	1	D	01:01.0
treatment	92	1	1	71.3442	142.688	1	D	01:01.5
treatment	93	1	1	26.2488	52.4976	1	D	01:02.0
treatment	94	1	1	34.9285	69.857	1	D	01:02.5
treatment	95	1	1	30.0832	60.1664	1	D	01:03.0
treatment	96	1	1	37.4833	74.9667	1	D	01:03.5
treatment	97	1	1	47.3814	94.7629	1	D	01:04.0
treatment	98	1	1	30.0167	60.0333	1	D	01:04.5
treatment	99	1	1	54.231	108.462	1	D	01:05.0
treatment	100	1	1	64.1249	128.25	1	D	01:05.5
treatment	101	1	1	96.0469	192.094	1	D	01:06.0
treatment	102	1	1	102.005	204.01	1	D	01:06.5
treatment	103	1	1	81	162	1	D	01:07.0
treatment	104	1	1	48.5077	97.0155	1	C	01:07.5
treatment	105	1	1	30.1496	60.2993	1	D	01:08.0
treatment	106	1	1	37.9473	75.8947	1	D	01:08.5
treatment	107	1	1	64.195	128.39	1	D	01:09.0
treatment	108	1	1	88.0057	176.011	1	D	01:09.5
treatment	109	1	1	77.6209	155.242	1	D	01:10.0
treatment	110	1	1	25.5539	51.1077	1	D	01:10.5
treatment	111	1	1	36.4005	72.8011	1	D	01:11.0
treatment	112	1	1	45.8912	91.7824	1	D	01:11.5
treatment	113	1	1	61.0983	122.197	1	D	01:12.0
treatment	114	1	1	32.6956	65.3911	1	D	01:12.5
treatment	115	1	1	36.7967	73.5935	1	D	01:13.0
treatment	116	1	1	57.8705	115.741	1	D	01:13.5
treatment	117	1	1	65.307	130.614	1	D	01:14.0
treatment	118	1	1	85.0529	170.106	1	D	01:14.5
treatment	119	1	1	93.1343	186.269	1	D	01:15.0
treatment	120	1	1	90.1388	180.278	1	D	01:15.5
treatment	121	1	1	43.3244	86.6487	1	C	01:16.0
treatment	122	1	1	39.8246	79.6492	1	D	01:16.5
treatment	123	1	1	46.8722	93.7443	1	D	01:17.0
treatment	124	1	1	84.8528	169.706	1	D	01:17.5
treatment	125	1	1	102.02	204.039	1	D	01:18.0
treatment	126	1	1	73.0548	146.11	1	D	01:18.5
treatment	127	1	1	31.0161	62.0322	1	D	01:19.0
treatment	128	1	1	45.793	91.586	1	D	01:19.5
treatment	129	1	1	35.1283	70.2567	1	D	01:20.0
treatment	130	1	1	46.6154	93.2309	1	D	01:20.5
treatment	131	1	1	61.0737	122.147	1	D	01:21.0
treatment	132	1	1	73.1095	146.219	1	D	01:21.5
treatment	133	1	1	99.1262	198.252	1	D	01:22.0
treatment	134	1	1	84.0536	168.107	1	D	01:22.5
treatment	135	1	1	84.0119	168.024	1	C	01:23.0
treatment	136	1	1	59.4643	118.929	1	C	01:23.5
treatment	137	1	1	15.1327	30.2655	1	C	01:24.0
treatment	138	1	1	15	30	1	C	01:24.5
treatment	139	1	1	24.1868	48.3735	1	C	01:25.0
treatment	140	1	1	31.5753	63.1506	1	C	01:25.5
treatment	141	1	1	20	40	1	C	01:26.0
treatment	142	1	1	32.573	65.146	1	C	01:26.5
treatment	143	1	1	30.2655	60.531	1	C	01:27.0
treatment	144	1	1	6.32456	12.6491	1	C	01:27.5
treatment	145	1	1	30.8707	61.7414	1	C	01:28.0
treatment	146	1	1	27	54	1	C	01:28.5
treatment	147	1	1	53.1507	106.301	1	D	01:29.0
treatment	148	1	1	76.1052	152.21	1	D	01:29.5
treatment	149	1	1	89.0225	178.045	1	D	01:30.0
treatment	150	1	1	73.1642	146.328	1	D	01:30.5
treatment	151	1	1	43.0813	86.1626	1	D	01:31.0
treatment	152	1	1	10.4403	20.8806	1	D	01:31.5
treatment	153	1	1	28.6356	57.2713	1	D	01:32.0
treatment	154	1	1	28.2843	56.5685	1	D	01:32.5
treatment	155	1	1	62.1691	124.338	1	D	01:33.0
treatment	156	1	1	69.7209	139.442	1	D	01:33.5
treatment	157	1	1	77.2787	154.557	1	D	01:34.0
treatment	158	1	1	64.0078	128.016	1	C	01:34.5
treatment	159	1	1	4.12311	8.24621	1	C	01:35.0
treatment	160	1	1	38.9102	77.8203	1	C	01:35.5
treatment	161	1	1	25.0599	50.1199	1	D	01:36.0
treatment	162	1	1	57.0088	114.018	1	D	01:36.5
treatment	163	1	1	76.3217	152.643	1	D	01:37.0
treatment	164	1	1	84.3801	168.76	1	D	01:37.5
treatment	165	1	1	64.3817	128.763	1	D	01:38.0
treatment	166	1	1	52.1728	104.346	1	D	01:38.5
treatment	167	1	1	25.7099	51.4198	1	D	01:39.0
treatment	168	1	1	11.4018	22.8035	1	D	01:39.5
treatment	169	1	1	28.8617	57.7235	1	D	01:40.0
treatment	170	1	1	38.8973	77.7946	1	D	01:40.5
treatment	171	1	1	48.0416	96.0833	1	D	01:41.0
treatment	172	1	1	63.0317	126.063	1	D	01:41.5
treatment	173	1	1	81.0555	162.111	1	D	01:42.0
treatment	174	1	1	79.0063	158.013	1	D	01:42.5
treatment	175	1	1	65.5134	131.027	1	C	01:43.0
treatment	176	1	1	25	50	1	C	01:43.5
treatment	177	1	1	20.2237	40.4475	1	D	01:44.0
treatment	178	1	1	42.5441	85.0882	1	D	01:44.5
treatment	179	1	1	77.3175	154.635	1	D	01:45.0
treatment	180	1	1	78.0256	156.051	1	D	01:45.5
treatment	181	1	1	64.0312	128.062	1	D	01:46.0
treatment	182	1	1	46.6905	93.3809	1	D	01:46.5
treatment	183	1	1	42.19	84.3801	1	D	01:47.0
treatment	184	1	1	40.0125	80.025	1	D	01:47.5
treatment	185	1	1	43.2782	86.5563	1	D	01:48.0
treatment	186	1	1	21.9545	43.909	1	D	01:48.5
treatment	187	1	1	49.1935	98.387	1	D	01:49.0
treatment	188	1	1	39.8497	79.6994	1	D	01:49.5
treatment	189	1	1	51.0392	102.078	1	D	01:50.0
treatment	190	1	1	85.0529	170.106	1	D	01:50.5
treatment	191	1	1	100.125	200.25	1	D	01:51.0
treatment	192	1	1	99.1817	198.363	1	D	01:51.5
treatment	193	1	1	81.5843	163.169	1	C	01:52.0
treatment	194	1	1	24.3516	48.7032	1	C	01:52.5
treatment	195	1	1	3	6	1	C	01:53.0
treatment	196	1	1	6.40312	12.8062	1	C	01:53.5
treatment	197	1	1	24.6982	49.3964	1	C	01:54.0
treatment	198	1	1	25.318	50.636	1	C	01:54.5
treatment	199	1	1	26.3059	52.6118	1	C	01:55.0
treatment	200	1	1	14.2127	28.4253	1	C	01:55.5
treatment	201	1	1	44.7772	89.5545	1	D	01:56.0
treatment	202	1	1	67.7422	135.484	1	D	01:56.5
treatment	203	1	1	83	166	1	D	01:57.0
treatment	204	1	1	81.0987	162.197	1	D	01:57.5
treatment	205	1	1	69.0072	138.014	1	D	01:58.0
treatment	206	1	1	55.109	110.218	1	D	01:58.5
treatment	207	1	1	13.9284	27.8568	1	D	01:59.0
treatment	208	1	1	25.807	51.614	1	D	01:59.5
treatment	209	1	1	32.8024	65.6049	1	D	02:00.0
treatment	210	1	1	22.0227	44.0454	1	D	02:00.5
treatment	211	1	1	48.1664	96.3328	1	D	02:01.0
treatment	212	1	1	52.0865	104.173	1	D	02:01.5
treatment	213	1	1	83.1505	166.301	1	D	02:02.0
treatment	214	1	1	96.1301	192.26	1	D	02:02.5
treatment	215	1	1	80.0562	160.112	1	D	02:03.0
treatment	216	1	1	58.6941	117.388	1	D	02:03.5
treatment	217	1	1	16.4924	32.9848	1	D	02:04.0
treatment	218	1	1	29.4109	58.8218	1	D	02:04.5
treatment	219	1	1	33.1361	66.2722	1	D	02:05.0
treatment	220	1	1	62.2977	124.595	1	D	02:05.5
treatment	221	1	1	76.1052	152.21	1	D	02:06.0
treatment	222	1	1	85.0235	170.047	1	D	02:06.5
treatment	223	1	1	58.3095	116.619	1	D	02:07.0
treatment	224	1	1	45.0444	90.0888	1	D	02:07.5
treatment	225	1	1	38.8973	77.7946	1	D	02:08.0
treatment	226	1	1	13.8924	27.7849	1	D	02:08.5
treatment	227	1	1	60.1415	120.283	1	D	02:09.0
treatment	228	1	1	47.0106	94.0213	1	D	02:09.5
treatment	229	1	1	46.3249	92.6499	1	D	02:10.0
treatment	230	1	1	75.0267	150.053	1	D	02:10.5
treatment	231	1	1	92.0869	184.174	1	D	02:11.0
treatment	232	1	1	81.0555	162.111	1	D	02:11.5
treatment	233	1	1	54.0093	108.019	1	C	02:12.0
treatment	234	1	1	38.3275	76.6551	1	C	02:12.5
treatment	235	1	1	35	70	1	C	02:13.0
treatment	236	1	1	38.2099	76.4199	1	C	02:13.5
treatment	237	1	1	32.8938	65.7875	1	C	02:14.0
treatment	238	1	1	35.3553	70.7107	1	C	02:14.5
treatment	239	1	1	12.3693	24.7386	1	C	02:15.0
treatment	240	1	1	47.2969	94.5939	1	C	02:15.5
treatment	241	1	1	76.0263	152.053	1	D	02:16.0
treatment	242	1	1	86.0233	172.047	1	D	02:16.5
treatment	243	1	1	86.0523	172.105	1	D	02:17.0
treatment	244	1	1	78.3135	156.627	1	D	02:17.5
treatment	245	1	1	60.407	120.814	1	D	02:18.0
treatment	246	1	1	52.0096	104.019	1	D	02:18.5
treatment	247	1	1	34.9857	69.9714	1	D	02:19.0
treatment	248	1	1	16.2788	32.5576	1	D	02:19.5
treatment	249	1	1	42.72	85.44	1	D	02:20.0
treatment	250	1	1	63.1981	126.396	1	D	02:20.5
treatment	251	1	1	70.2567	140.513	1	D	02:21.0
treatment	252	1	1	80.0562	160.112	1	D	02:21.5
treatment	253	1	1	95.0053	190.011	1	D	02:22.0
treatment	254	1	1	93.0215	186.043	1	C	02:22.5
treatment	255	1	1	87.0919	174.184	1	C	02:23.0
treatment	256	1	1	50.01	100.02	1	C	02:23.5
treatment	257	1	1	21	42	1	C	02:24.0
treatment	258	1	1	20.8806	41.7612	1	C	02:24.5
treatment	259	1	1	34.0147	68.0294	1	C	02:25.0
treatment	260	1	1	57.2713	114.543	1	C	02:25.5
treatment	261	1	1	84.8528	169.706	1	D	02:26.0
treatment	262	1	1	94	188	1	D	02:26.5
treatment	263	1	1	84.3801	168.76	1	D	02:27.0
treatment	264	1	1	46.6154	93.2309	1	D	02:27.5
treatment	265	1	1	10.2956	20.5913	1	D	02:28.0
treatment	266	1	1	34.5398	69.0797	1	D	02:28.5
treatment	267	1	1	22.8473	45.6946	1	D	02:29.0
treatment	268	1	1	38.0132	76.0263	1	D	02:29.5
treatment	269	1	1	68.0661	136.132	1	D	02:30.0
treatment	270	1	1	70.1783	140.357	1	D	02:30.5
treatment	271	1	1	59.6825	119.365	1	C	02:31.0
treatment	272	1	1	43.4166	86.8332	1	C	02:31.5
treatment	273	1	1	47.4342	94.8683	1	C	02:32.0
treatment	274	1	1	48.2597	96.5194	1	C	02:32.5
treatment	275	1	1	43.4166	86.8332	1	C	02:33.0
treatment	276	1	1	30.0167	60.0333	1	C	02:33.5
treatment	277	1	1	19.7231	39.4462	1	C	02:34.0
treatment	278	1	1	39.8497	79.6994	1	C	02:34.5
treatment	279	1	1	46.0435	92.0869	1	C	02:35.0
treatment	280	1	1	72.8354	145.671	1	C	02:35.5
treatment	281	1	1	87.0517	174.103	1	D	02:36.0
treatment	282	1	1	93	186	1	D	02:36.5
treatment	283	1	1	92.0217	184.043	1	D	02:37.0
treatment	284	1	1	87.0057	174.011	1	D	02:37.5
treatment	285	1	1	65.3758	130.752	1	D	02:38.0
treatment	286	1	1	25.4951	50.9902	1	D	02:38.5
treatment	287	1	1	29.1548	58.3095	1	D	02:39.0
treatment	288	1	1	32.2025	64.405	1	D	02:39.5
treatment	289	1	1	5.83095	11.6619	1	D	02:40.0
treatment	290	1	1	43.566	87.1321	1	D	02:40.5
treatment	291	1	1	42.2019	84.4038	1	D	02:41.0
treatment	292	1	1	55.1453	110.291	1	D	02:41.5
treatment	293	1	1	105.171	210.343	1	D	02:42.0
treatment	294	1	1	110.041	220.082	1	D	02:42.5
treatment	295	1	1	96.0052	192.01	1	C	02:43.0
treatment	296	1	1	69.2604	138.521	1	C	02:43.5
treatment	297	1	1	9.05539	18.1108	1	C	02:44.0
treatment	298	1	1	23.3452	46.6905	1	C	02:44.5
treatment	299	1	1	23.0217	46.0435	1	C	02:45.0
treatment	300	1	1	57.6975	115.395	1	D	02:45.5
treatment	301	1	1	88.278	176.556	1	D	02:46.0
treatment	302	1	1	100.08	200.16	1	D	02:46.5
treatment	303	1	1	88.0057	176.011	1	D	02:47.0
treatment	304	1	1	56.0803	112.161	1	D	02:47.5
treatment	305	1	1	25.632	51.264	1	D	02:48.0
treatment	306	1	1	11.1803	22.3607	1	D	02:48.5
treatment	307	1	1	33.8378	67.6757	1	D	02:49.0
treatment	308	1	1	40	80	1	D	02:49.5
treatment	309	1	1	25	50	1	D	02:50.0
treatment	310	1	1	61.0737	122.147	1	D	02:50.5
treatment	311	1	1	40.0125	80.025	1	D	02:51.0
treatment	312	1	1	57.0088	114.018	1	D	02:51.5
treatment	313	1	1	95.0474	190.095	1	D	02:52.0
treatment	314	1	1	127.016	254.031	1	D	02:52.5
treatment	315	1	1	114.438	228.876	1	C	02:53.0
treatment	316	1	1	76.2365	152.473	1	C	02:53.5
treatment	317	1	1	62.0322	124.064	1	C	02:54.0
treatment	318	1	1	50.04	100.08	1	C	02:54.5
treatment	319	1	1	25.9422	51.8845	1	C	02:55.0
treatment	320	1	1	25.9615	51.923	1	C	02:55.5
treatment	321	1	1	30.0167	60.0333	1	C	02:56.0
treatment	322	1	1	41.6293	83.2586	1	C	02:56.5
treatment	323	1	1	60.407	120.814	1	C	02:57.0
treatment	324	1	1	84.0952	168.19	1	C	02:57.5
treatment	325	1	1	94.1329	188.266	1	D	02:58.0
treatment	326	1	1	90.0888	180.178	1	D	02:58.5
treatment	327	1	1	87.0057	174.011	1	D	02:59.0
treatment	328	1	1	69.4622	138.924	1	D	02:59.5
treatment	329	1	1	39.6989	79.3977	1	D	03:00.0
treatment	330	1	1	21.5407	43.0813	1	D	03:00.5
treatment	331	1	1	7.07107	14.1421	1	D	03:01.0
treatment	332	1	1	41.1096	82.2192	1	D	03:01.5
treatment	333	1	1	23.2594	46.5188	1	D	03:02.0
treatment	334	1	1	38.5876	77.1751	1	D	03:02.5
treatment	335	1	1	28.2312	56.4624	1	D	03:03.0
treatment	336	1	1	51.8941	103.788	1	D	03:03.5
treatment	337	1	1	52.345	104.69	1	D	03:04.0
treatment	338	1	1	72.0069	144.014	1	D	03:04.5
treatment	339	1	1	85.1469	170.294	1	D	03:05.0
treatment	340	1	1	90.0944	180.189	1	D	03:05.5
treatment	341	1	1	91.1373	182.275	1	D	03:06.0
treatment	342	1	1	59.203	118.406	1	C	03:06.5
treatment	343	1	1	41	82	1	C	03:07.0
treatment	344	1	1	36.4005	72.8011	1	C	03:07.5
treatment	345	1	1	48.1664	96.3328	1	C	03:08.0
treatment	346	1	1	56.0357	112.071	1	C	03:08.5
treatment	347	1	1	56.0089	112.018	1	C	03:09.0
treatment	348	1	1	45.2769	90.5539	1	C	03:09.5
treatment	349	1	1	48	96	1	C	03:10.0
treatment	350	1	1	42.107	84.214	1	C	03:10.5
treatment	351	1	1	49.163	98.326	1	C	03:11.0
treatment	352	1	1	64.0078	128.016	1	B	03:11.5
treatment	353	1	1	73.0068	146.014	1	B	03:12.0
treatment	354	1	1	71.4493	142.899	1	B	03:12.5
treatment	355	1	1	84.7172	169.434	1	B	03:13.0
treatment	356	1	1	92.3472	184.694	1	B	03:13.5
treatment	357	1	1	88.459	176.918	1	B	03:14.0
treatment	358	1	1	52.6308	105.262	1	B	03:14.5
treatment	359	1	1	38.6005	77.201	1	B	03:15.0
treatment	360	1	1	66.7608	133.522	1	B	03:15.5
treatment	361	1	1	88.2043	176.409	1	B	03:16.0
treatment	362	1	1	101	202	1	B	03:16.5
treatment	363	1	1	106.283	212.565	1	B	03:17.0
treatment	364	1	1	87.1321	174.264	1	B	03:17.5
treatment	365	1	1	67.0522	134.104	1	C	03:18.0
treatment	366	1	1	87.1321	174.264	1	C	03:18.5
treatment	367	1	1	98.0816	196.163	1	C	03:19.0
treatment	368	1	1	98.1835	196.367	1	C	03:19.5
treatment	369	1	1	87.4643	174.929	1	C	03:20.0
treatment	370	1	1	80.0062	160.012	1	C	03:20.5
treatment	371	1	1	91.022	182.044	1	D	03:21.0
treatment	372	1	1	77.5242	155.048	1	D	03:21.5
treatment	373	1	1	76.4199	152.84	1	D	03:22.0
treatment	374	1	1	57.4891	114.978	1	D	03:22.5
treatment	375	1	1	38.1838	76.3675	1	D	03:23.0
treatment	376	1	1	28.178	56.356	1	D	03:23.5
treatment	377	1	1	37.9473	75.8947	1	D	03:24.0
treatment	378	1	1	23.0217	46.0435	1	D	03:24.5
treatment	379	1	1	12.8062	25.6125	1	D	03:25.0
treatment	380	1	1	24.0416	48.0833	1	D	03:25.5
treatment	381	1	1	19.4165	38.833	1	D	03:26.0
treatment	382	1	1	32.0156	64.0312	1	D	03:26.5
treatment	383	1	1	27.074	54.1479	1	D	03:27.0
treatment	384	1	1	31.305	62.6099	1	D	03:27.5
treatment	385	1	1	52	104	1	D	03:28.0
treatment	386	1	1	88.0057	176.011	1	D	03:28.5
treatment	387	1	1	98.0459	196.092	1	D	03:29.0
treatment	388	1	1	78.0064	156.013	1	D	03:29.5
treatment	389	1	1	69.0072	138.014	1	C	03:30.0
treatment	390	1	1	55.0091	110.018	1	C	03:30.5
treatment	391	1	1	58.0086	116.017	1	C	03:31.0
treatment	392	1	1	59.1354	118.271	1	C	03:31.5
treatment	393	1	1	75.0267	150.053	1	C	03:32.0
treatment	394	1	1	77.026	154.052	1	C	03:32.5
treatment	395	1	1	68.3593	136.719	1	C	03:33.0
treatment	396	1	1	72	144	1	B	03:33.5
treatment	397	1	1	91.2688	182.538	1	B	03:34.0
treatment	398	1	1	102.078	204.157	1	B	03:34.5
treatment	399	1	1	84.0238	168.048	1	B	03:35.0
treatment	400	1	1	74.3303	148.661	1	B	03:35.5
treatment	401	1	1	60.075	120.15	1	B	03:36.0
treatment	402	1	1	45.7056	91.4112	1	B	03:36.5
treatment	403	1	1	37.2156	74.4312	1	B	03:37.0
treatment	404	1	1	48.1664	96.3328	1	B	03:37.5
treatment	405	1	1	75.8947	151.789	1	B	03:38.0
treatment	406	1	1	87.9659	175.932	1	B	03:38.5
treatment	407	1	1	111.041	222.081	1	B	03:39.0
treatment	408	1	1	108.042	216.083	1	C	03:39.5
treatment	409	1	1	118.004	236.008	1	C	03:40.0
treatment	410	1	1	108.462	216.924	1	C	03:40.5
treatment	411	1	1	100.499	200.998	1	C	03:41.0
treatment	412	1	1	99	198	1	C	03:41.5
treatment	413	1	1	93.1933	186.387	1	D	03:42.0
treatment	414	1	1	91.444	182.888	1	D	03:42.5
treatment	415	1	1	81.3019	162.604	1	D	03:43.0
treatment	416	1	1	74.0608	148.122	1	D	03:43.5
treatment	417	1	1	57.4282	114.856	1	D	03:44.0
treatment	418	1	1	40.2244	80.4487	1	D	03:44.5
treatment	419	1	1	30.4795	60.959	1	D	03:45.0
treatment	420	1	1	25.9422	51.8845	1	D	03:45.5
treatment	421	1	1	25.2389	50.4777	1	D	03:46.0
treatment	422	1	1	26.9258	53.8516	1	D	03:46.5
treatment	423	1	1	47.3814	94.7629	1	D	03:47.0
treatment	424	1	1	48.0416	96.0833	1	D	03:47.5
treatment	425	1	1	69.4622	138.924	1	D	03:48.0
treatment	426	1	1	79	158	1	D	03:48.5
treatment	427	1	1	86.0233	172.047	1	D	03:49.0
treatment	428	1	1	87.367	174.734	1	C	03:49.5
treatment	429	1	1	77.9295	155.859	1	C	03:50.0
treatment	430	1	1	60.1332	120.266	1	C	03:50.5
treatment	431	1	1	18.1108	36.2215	1	C	03:51.0
treatment	432	1	1	29.1548	58.3095	1	C	03:51.5
treatment	433	1	1	27	54	1	C	03:52.0
treatment	434	1	1	49.4975	98.9949	1	C	03:52.5
treatment	435	1	1	80.0625	160.125	1	C	03:53.0
treatment	436	1	1	93.086	186.172	1	D	03:53.5
treatment	437	1	1	101.005	202.01	1	D	03:54.0
treatment	438	1	1	90.0222	180.044	1	D	03:54.5
treatment	439	1	1	73.0274	146.055	1	D	03:55.0
treatment	440	1	1	52.345	104.69	1	D	03:55.5
treatment	441	1	1	25.9615	51.923	1	D	03:56.0
treatment	442	1	1	17	34	1	D	03:56.5
treatment	443	1	1	22.3607	44.7214	1	D	03:57.0
treatment	444	1	1	38.2099	76.4199	1	D	03:57.5
treatment	445	1	1	32	64	1	D	03:58.0
treatment	446	1	1	70.0286	140.057	1	D	03:58.5
treatment	447	1	1	92.0217	184.043	1	D	03:59.0
treatment	448	1	1	78.0064	156.013	1	D	03:59.5
treatment	449	1	1	70.0071	140.014	1	D	04:00.0
treatment	450	1	1	63.1269	126.254	1	C	04:00.5
treatment	451	1	1	48.0416	96.0833	1	C	04:01.0
treatment	452	1	1	41	82	1	C	04:01.5
treatment	453	1	1	38.2099	76.4199	1	C	04:02.0
treatment	454	1	1	56.3205	112.641	1	C	04:02.5
treatment	455	1	1	54.231	108.462	1	C	04:03.0
treatment	456	1	1	64.0078	128.016	1	C	04:03.5
treatment	457	1	1	54.3323	108.665	1	C	04:04.0
treatment	458	1	1	55.4437	110.887	1	C	04:04.5
treatment	459	1	1	70.0357	140.071	1	B	04:05.0
treatment	460	1	1	37.5366	75.0733	1	B	04:05.5
treatment	461	1	1	51.4782	102.956	1	B	04:06.0
treatment	462	1	1	83.678	167.356	1	C	04:06.5
treatment	463	1	1	147.105	294.211	1	C	04:07.0
treatment	464	1	1	138.362	276.724	1	C	04:07.5
treatment	465	1	1	139.918	279.836	1	C	04:08.0
treatment	466	1	1	144.056	288.111	1	D	04:08.5
treatment	467	1	1	132.378	264.756	1	D	04:09.0
treatment	468	1	1	88.1192	176.238	1	D	04:09.5
treatment	469	1	1	59.4643	118.929	1	D	04:10.0
treatment	470	1	1	41.2311	82.4621	1	D	04:10.5
treatment	471	1	1	8.544	17.088	1	D	04:11.0
treatment	472	1	1	45.2769	90.5539	1	D	04:11.5
treatment	473	1	1	20.6155	41.2311	1	D	04:12.0
treatment	474	1	1	3	6	1	D	04:12.5
treatment	475	1	1	31.4006	62.8013	1	D	04:13.0
treatment	476	1	1	16.1245	32.249	1	D	04:13.5
treatment	477	1	1	30.3645	60.7289	1	D	04:14.0
treatment	478	1	1	52.469	104.938	1	D	04:14.5
treatment	479	1	1	72.111	144.222	1	D	04:15.0
treatment	480	1	1	72	144	1	D	04:15.5
treatment	481	1	1	67.1193	134.239	1	D	04:16.0
treatment	482	1	1	54.3415	108.683	1	D	04:16.5
treatment	483	1	1	6	12	1	D	04:17.0
treatment	484	1	1	53.7401	107.48	1	D	04:17.5
treatment	485	1	1	48.1664	96.3328	1	D	04:18.0
treatment	486	1	1	71.0282	142.056	1	D	04:18.5
treatment	487	1	1	73.0274	146.055	1	D	04:19.0
treatment	488	1	1	76.4199	152.84	1	D	04:19.5
treatment	489	1	1	57.7235	115.447	1	D	04:20.0
treatment	490	1	1	14.8661	29.7321	1	D	04:20.5
treatment	491	1	1	43.8292	87.6584	1	D	04:21.0
treatment	492	1	1	32.6497	65.2993	1	D	04:21.5
treatment	493	1	1	25.4951	50.9902	1	D	04:22.0
treatment	494	1	1	49.3356	98.6712	1	D	04:22.5
treatment	495	1	1	52.1728	104.346	1	D	04:23.0
treatment	496	1	1	72.4431	144.886	1	D	04:23.5
treatment	497	1	1	88.0227	176.045	1	D	04:24.0
treatment	498	1	1	92	184	1	D	04:24.5
treatment	499	1	1	86.0058	172.012	1	C	04:25.0
treatment	500	1	1	38.833	77.666	1	C	04:25.5
treatment	501	1	1	1	2	1	C	04:26.0
treatment	502	1	1	10.7703	21.5407	1	C	04:26.5
treatment	503	1	1	10.7703	21.5407	1	C	04:27.0
treatment	504	1	1	34.9285	69.857	1	D	04:27.5
treatment	505	1	1	56.921	113.842	1	D	04:28.0
treatment	506	1	1	83.0241	166.048	1	D	04:28.5
treatment	507	1	1	91.0055	182.011	1	D	04:29.0
treatment	508	1	1	69.3542	138.708	1	D	04:29.5
treatment	509	1	1	47.5079	95.0158	1	D	04:30.0
treatment	510	1	1	7.2111	14.4222	1	D	04:30.5
treatment	511	1	1	29.4109	58.8218	1	D	04:31.0
treatment	512	1	1	27.4591	54.9181	1	D	04:31.5
treatment	513	1	1	17.8045	35.609	1	D	04:32.0
treatment	514	1	1	12.1655	24.3311	1	D	04:32.5
treatment	515	1	1	29.1548	58.3095	1	D	04:33.0
treatment	516	1	1	37.6563	75.3127	1	D	04:33.5
treatment	517	1	1	40.3113	80.6226	1	D	04:34.0
treatment	518	1	1	87	174	1	D	04:34.5
treatment	519	1	1	92.0869	184.174	1	D	04:35.0
treatment	520	1	1	79.1012	158.202	1	D	04:35.5
treatment	521	1	1	77.0584	154.117	1	C	04:36.0
treatment	522	1	1	65.2763	130.553	1	C	04:36.5
treatment	523	1	1	71.1758	142.352	1	C	04:37.0
treatment	524	1	1	79.0063	158.013	1	C	04:37.5
treatment	525	1	1	62.514	125.028	1	C	04:38.0
treatment	526	1	1	67.0671	134.134	1	C	04:38.5
treatment	527	1	1	61.0082	122.016	1	C	04:39.0
treatment	528	1	1	54.3323	108.665	1	C	04:39.5
treatment	529	1	1	64.0078	128.016	1	B	04:40.0
treatment	530	1	1	65.0077	130.015	1	B	04:40.5
treatment	531	1	1	33.2415	66.4831	1	B	04:41.0
treatment	532	1	1	34.4093	68.8186	1	B	04:41.5
treatment	533	1	1	41.4367	82.8734	1	B	04:42.0
treatment	534	1	1	64.4981	128.996	1	B	04:42.5
treatment	535	1	1	105	210	1	C	04:43.0
treatment	536	1	1	135.033	270.067	1	C	04:43.5
treatment	537	1	1	140.089	280.179	1	C	04:44.0
treatment	538	1	1	135.004	270.007	1	D	04:44.5
treatment	539	1	1	117.068	234.137	1	D	04:45.0
treatment	540	1	1	130.541	261.082	1	D	04:45.5
treatment	541	1	1	82.0061	164.012	1	D	04:46.0
treatment	542	1	1	57.7062	115.412	1	D	04:46.5
treatment	543	1	1	32.28	64.56	1	D	04:47.0
treatment	544	1	1	20.8806	41.7612	1	D	04:47.5
treatment	545	1	1	33.9411	67.8823	1	D	04:48.0
treatment	546	1	1	42.19	84.3801	1	D	04:48.5
treatment	547	1	1	18.9737	37.9473	1	D	04:49.0
treatment	548	1	1	39.8121	79.6241	1	D	04:49.5
treatment	549	1	1	84.0536	168.107	1	D	04:50.0
treatment	550	1	1	85.2877	170.575	1	D	04:50.5
treatment	551	1	1	95.1893	190.379	1	D	04:51.0
treatment	552	1	1	56.0803	112.161	1	C	04:51.5
treatment	553	1	1	11.0454	22.0907	1	D	04:52.0
treatment	554	1	1	40.2244	80.4487	1	D	04:52.5
treatment	555	1	1	68.0074	136.015	1	D	04:53.0
treatment	556	1	1	95.0053	190.011	1	D	04:53.5
treatment	557	1	1	102.005	204.01	1	D	04:54.0
treatment	558	1	1	87.0919	174.184	1	D	04:54.5
treatment	559	1	1	32.5576	65.1153	1	D	04:55.0
treatment	560	1	1	36.6742	73.3485	1	D	04:55.5
treatment	561	1	1	13.0384	26.0768	1	D	04:56.0
treatment	562	1	1	34.6554	69.3109	1	D	04:56.5
treatment	563	1	1	24.5967	49.1935	1	D	04:57.0
treatment	564	1	1	2.82843	5.65685	1	D	04:57.5
treatment	565	1	1	25.5539	51.1077	1	D	04:58.0
treatment	566	1	1	11.4018	22.8035	1	D	04:58.5
treatment	567	1	1	18.7883	37.5766	1	D	04:59.0
treatment	568	1	1	32.9848	65.9697	1	D	04:59.5
treatment	569	1	1	29.1204	58.2409	1	D	05:00.0
treatment	570	1	1	55.0364	110.073	1	D	05:00.5
treatment	571	1	1	79.404	158.808	1	D	05:01.0
treatment	572	1	1	82.0549	164.11	1	D	05:01.5
treatment	573	1	1	79.1012	158.202	1	D	05:02.0
treatment	574	1	1	64.0078	128.016	1	C	05:02.5
treatment	575	1	1	37.054	74.108	1	C	05:03.0
treatment	576	1	1	23.0868	46.1736	1	C	05:03.5
treatment	577	1	1	27.074	54.1479	1	C	05:04.0
treatment	578	1	1	35	70	1	C	05:04.5
treatment	579	1	1	17	34	1	C	05:05.0
treatment	580	1	1	25.9422	51.8845	1	C	05:05.5
treatment	581	1	1	56.8859	113.772	1	D	05:06.0
treatment	582	1	1	85.3288	170.658	1	D	05:06.5
treatment	583	1	1	91.444	182.888	1	D	05:07.0
treatment	584	1	1	74.4312	148.862	1	D	05:07.5
treatment	585	1	1	56.5155	113.031	1	D	05:08.0
treatment	586	1	1	40.6079	81.2158	1	D	05:08.5
treatment	587	1	1	32.573	65.146	1	D	05:09.0
treatment	588	1	1	18.6815	37.3631	1	D	05:09.5
treatment	589	1	1	39.5601	79.1202	1	D	05:10.0
treatment	590	1	1	37.6431	75.2861	1	D	05:10.5
treatment	591	1	1	39.0512	78.1025	1	D	05:11.0
treatment	592	1	1	50.04	100.08	1	D	05:11.5
treatment	593	1	1	79.2275	158.455	1	D	05:12.0
treatment	594	1	1	67.7422	135.484	1	D	05:12.5
treatment	595	1	1	76.0592	152.118	1	D	05:13.0
treatment	596	1	1	73.0068	146.014	1	C	05:13.5
treatment	597	1	1	59.0085	118.017	1	C	05:14.0
treatment	598	1	1	30.4631	60.9262	1	C	05:14.5
treatment	599	1	1	5.38516	10.7703	1	C	05:15.0
treatment	600	1	1	5.38516	10.7703	1	C	05:15.5
treatment	601	1	1	21.5407	43.0813	1	C	05:16.0
treatment	602	1	1	8.94427	17.8885	1	C	05:16.5
treatment	603	1	1	5.65685	11.3137	1	C	05:17.0
treatment	604	1	1	16.0312	32.0624	1	C	05:17.5
treatment	605	1	1	33.5261	67.0522	1	C	05:18.0
treatment	606	1	1	16.4924	32.9848	1	C	05:18.5
treatment	607	1	1	14.3178	28.6356	1	C	05:19.0
treatment	608	1	1	7.81025	15.6205	1	C	05:19.5
treatment	609	1	1	6.40312	12.8062	1	C	05:20.0
treatment	610	1	1	12.0416	24.0832	1	C	05:20.5
treatment	611	1	1	3.16228	6.32456	1	C	05:21.0
treatment	612	1	1	11	22	1	C	05:21.5
treatment	613	1	1	14.7648	29.5296	1	C	05:22.0
treatment	614	1	1	4.12311	8.24621	1	C	05:22.5
treatment	615	1	1	28.1603	56.3205	1	C	05:23.0
treatment	616	1	1	25.4951	50.9902	1	C	05:23.5
treatment	617	1	1	27.1662	54.3323	1	C	05:24.0
treatment	618	1	1	44.5533	89.1067	1	C	05:24.5
treatment	619	1	1	66.2193	132.439	1	D	05:25.0
treatment	620	1	1	93.9415	187.883	1	D	05:25.5
treatment	621	1	1	112.641	225.282	1	D	05:26.0
treatment	622	1	1	84.3801	168.76	1	D	05:26.5
treatment	623	1	1	36.2215	72.4431	1	D	05:27.0
treatment	624	1	1	20.5183	41.0366	1	D	05:27.5
treatment	625	1	1	27.6586	55.3173	1	D	05:28.0
treatment	626	1	1	34.0588	68.1175	1	D	05:28.5
treatment	627	1	1	47.0956	94.1913	1	D	05:29.0
treatment	628	1	1	36.2215	72.4431	1	D	05:29.5
treatment	629	1	1	13	26	1	D	05:30.0
treatment	630	1	1	2	4	1	D	05:30.5
treatment	631	1	1	24	48	1	D	05:31.0
treatment	632	1	1	31.3847	62.7694	1	D	05:31.5
treatment	633	1	1	26.2488	52.4976	1	D	05:32.0
treatment	634	1	1	40.3113	80.6226	1	D	05:32.5
treatment	635	1	1	64.1249	128.25	1	D	05:33.0
treatment	636	1	1	115.849	231.698	1	D	05:33.5
treatment	637	1	1	115.849	231.698	1	D	05:34.0
treatment	638	1	1	90.05	180.1	1	C	05:34.5
treatment	639	1	1	76.1052	152.21	1	C	05:35.0
treatment	640	1	1	83.0542	166.108	1	C	05:35.5
treatment	641	1	1	76	152	1	C	05:36.0
treatment	642	1	1	80.1561	160.312	1	C	05:36.5
treatment	643	1	1	83.0963	166.193	1	C	05:37.0
treatment	644	1	1	82.2982	164.596	1	C	05:37.5
treatment	645	1	1	98.0051	196.01	1	B	05:38.0
treatment	646	1	1	96.0833	192.167	1	B	05:38.5
treatment	647	1	1	82.2922	164.584	1	B	05:39.0
treatment	648	1	1	25.0599	50.1199	1	B	05:39.5
treatment	649	1	1	34.7131	69.4262	1	B	05:40.0
treatment	650	1	1	38.4708	76.9415	1	B	05:40.5
treatment	651	1	1	49.3964	98.7927	1	B	05:41.0
treatment	652	1	1	80.5233	161.047	1	B	05:41.5
treatment	653	1	1	114.355	228.709	1	C	05:42.0
treatment	654	1	1	120.104	240.208	1	C	05:42.5
treatment	655	1	1	110.549	221.097	1	C	05:43.0
treatment	656	1	1	114.004	228.009	1	C	05:43.5
treatment	657	1	1	122	244	1	C	05:44.0
treatment	658	1	1	106.005	212.009	1	D	05:44.5
treatment	659	1	1	100.125	200.25	1	D	05:45.0
treatment	660	1	1	98.0204	196.041	1	D	05:45.5
treatment	661	1	1	84.0952	168.19	1	D	05:46.0
treatment	662	1	1	51.1566	102.313	1	D	05:46.5
treatment	663	1	1	26.4008	52.8015	1	D	05:47.0
treatment	664	1	1	44.1022	88.2043	1	D	05:47.5
treatment	665	1	1	24.3311	48.6621	1	D	05:48.0
treatment	666	1	1	17.2627	34.5254	1	D	05:48.5
treatment	667	1	1	19.2354	38.4708	1	D	05:49.0
treatment	668	1	1	19.2354	38.4708	1	D	05:49.5
treatment	669	1	1	33.2415	66.4831	1	D	05:50.0
treatment	670	1	1	48.0416	96.0833	1	D	05:50.5
treatment	671	1	1	46.6905	93.3809	1	D	05:51.0
treatment	672	1	1	46.3897	92.7793	1	D	05:51.5
treatment	673	1	1	54.4518	108.904	1	D	05:52.0
treatment	674	1	1	51.4198	102.84	1	D	05:52.5
treatment	675	1	1	33.3766	66.7533	1	D	05:53.0
treatment	676	1	1	32.249	64.4981	1	C	05:53.5
treatment	677	1	1	24.7588	49.5177	1	C	05:54.0
treatment	678	1	1	41.1461	82.2922	1	D	05:54.5
treatment	679	1	1	45.0999	90.1998	1	D	05:55.0
treatment	680	1	1	72.9932	145.986	1	D	05:55.5
treatment	681	1	1	91.9239	183.848	1	D	05:56.0
treatment	682	1	1	79.2275	158.455	1	D	05:56.5
treatment	683	1	1	66.0303	132.061	1	D	05:57.0
treatment	684	1	1	30.4795	60.959	1	D	05:57.5
treatment	685	1	1	23.5372	47.0744	1	D	05:58.0
treatment	686	1	1	24.0832	48.1664	1	D	05:58.5
treatment	687	1	1	18.2483	36.4966	1	D	05:59.0
treatment	688	1	1	6.32456	12.6491	1	D	05:59.5
treatment	689	1	1	8.06226	16.1245	1	D	06:00.0
treatment	690	1	1	19.6469	39.2938	1	D	06:00.5
treatment	691	1	1	21.2603	42.5206	1	D	06:01.0
treatment	692	1	1	25	50	1	D	06:01.5
treatment	693	1	1	28	56	1	D	06:02.0
treatment	694	1	1	12.3693	24.7386	1	D	06:02.5
treatment	695	1	1	36.8782	73.7564	1	D	06:03.0
treatment	696	1	1	55.9017	111.803	1	D	06:03.5
treatment	697	1	1	80.0999	160.2	1	D	06:04.0
treatment	698	1	1	76.2365	152.473	1	D	06:04.5
treatment	699	1	1	65.7647	131.529	1	D	06:05.0
treatment	700	1	1	51.0392	102.078	1	C	06:05.5
treatment	701	1	1	37.054	74.108	1	C	06:06.0
treatment	702	1	1	31.0161	62.0322	1	C	06:06.5
treatment	703	1	1	36	72	1	C	06:07.0
treatment	704	1	1	32.7567	65.5134	1	C	06:07.5
treatment	705	1	1	37.1214	74.2428	1	C	06:08.0
treatment	706	1	1	37.6563	75.3127	1	C	06:08.5
treatment	707	1	1	44.2832	88.5664	1	C	06:09.0
treatment	708	1	1	36.8782	73.7564	1	C	06:09.5
treatment	709	1	1	38.1182	76.2365	1	C	06:10.0
treatment	710	1	1	41.2311	82.4621	1	C	06:10.5
treatment	711	1	1	42.0119	84.0238	1	C	06:11.0
treatment	712	1	1	44.0114	88.0227	1	C	06:11.5
treatment	713	1	1	47.0956	94.1913	1	B	06:12.0
treatment	714	1	1	47.676	95.352	1	B	06:12.5
treatment	715	1	1	32.249	64.4981	1	B	06:13.0
treatment	716	1	1	28.2843	56.5685	1	B	06:13.5
treatment	717	1	1	54.7449	109.49	1	B	06:14.0
treatment	718	1	1	55.4707	110.941	1	C	06:14.5
treatment	719	1	1	86.885	173.77	1	C	06:15.0
treatment	720	1	1	107.299	214.597	1	C	06:15.5
treatment	721	1	1	117.154	234.307	1	C	06:16.0
treatment	722	1	1	116.276	232.551	1	C	06:16.5
treatment	723	1	1	106.17	212.339	1	D	06:17.0
treatment	724	1	1	118.017	236.034	1	D	06:17.5
treatment	725	1	1	104.077	208.154	1	D	06:18.0
treatment	726	1	1	79.2275	158.455	1	D	06:18.5
treatment	727	1	1	35.3553	70.7107	1	D	06:19.0
treatment	728	1	1	25.0599	50.1199	1	D	06:19.5
treatment	729	1	1	28.6356	57.2713	1	D	06:20.0
treatment	730	1	1	19.6977	39.3954	1	D	06:20.5
treatment	731	1	1	18.2483	36.4966	1	D	06:21.0
treatment	732	1	1	13.3417	26.6833	1	D	06:21.5
treatment	733	1	1	10.2956	20.5913	1	D	06:22.0
treatment	734	1	1	4.47214	8.94427	1	D	06:22.5
treatment	735	1	1	3	6	1	D	06:23.0
treatment	736	1	1	12.6491	25.2982	1	D	06:23.5
treatment	737	1	1	12	24	1	D	06:24.0
treatment	738	1	1	28.0179	56.0357	1	D	06:24.5
treatment	739	1	1	25.6125	51.225	1	D	06:25.0
treatment	740	1	1	10.7703	21.5407	1	D	06:25.5
treatment	741	1	1	8	16	1	D	06:26.0
treatment	742	1	1	2	4	1	D	06:26.5
treatment	743	1	1	0	0	1	D	06:27.0
treatment	744	1	1	12.2066	24.4131	1	D	06:27.5
treatment	745	1	1	6.08276	12.1655	1	D	06:28.0
treatment	746	1	1	5	10	1	D	06:28.5
treatment	747	1	1	27.5862	55.1725	1	D	06:29.0
treatment	748	1	1	31.8904	63.7809	1	D	06:29.5
treatment	749	1	1	34.8855	69.7711	1	D	06:30.0
treatment	750	1	1	43.8292	87.6584	1	D	06:30.5
treatment	751	1	1	55.3624	110.725	1	D	06:31.0
treatment	752	1	1	60.531	121.062	1	D	06:31.5
treatment	753	1	1	79.0063	158.013	1	D	06:32.0
treatment	754	1	1	90.0056	180.011	1	D	06:32.5
treatment	755	1	1	80.1561	160.312	1	D	06:33.0
treatment	756	1	1	95.0474	190.095	1	C	06:33.5
treatment	757	1	1	93.1343	186.269	1	C	06:34.0
treatment	758	1	1	82.3893	164.779	1	C	06:34.5
treatment	759	1	1	61.0328	122.066	1	C	06:35.0
treatment	760	1	1	49.4975	98.9949	1	C	06:35.5
treatment	761	1	1	52	104	1	C	06:36.0
treatment	762	1	1	55.5788	111.158	1	C	06:36.5
treatment	763	1	1	68.2495	136.499	1	B	06:37.0
treatment	764	1	1	70.3491	140.698	1	B	06:37.5
treatment	765	1	1	74.4312	148.862	1	B	06:38.0
treatment	766	1	1	65.1153	130.231	1	B	06:38.5
treatment	767	1	1	57.8014	115.603	1	B	06:39.0
treatment	768	1	1	39.3573	78.7147	1	B	06:39.5
treatment	769	1	1	23.7697	47.5395	1	B	06:40.0
treatment	770	1	1	50.448	100.896	1	B	06:40.5
treatment	771	1	1	68.4471	136.894	1	B	06:41.0
treatment	772	1	1	74.6726	149.345	1	A	06:41.5
treatment	773	1	1	66.0303	132.061	1	A	06:42.0
treatment	774	1	1	64.195	128.39	1	A	06:42.5
treatment	775	1	1	56.0089	112.018	1	A	06:43.0
treatment	776	1	1	58.8218	117.644	1	A	06:43.5
treatment	777	1	1	44.3847	88.7694	1	A	06:44.0
treatment	778	1	1	27.0185	54.037	1	A	06:44.5
treatment	779	1	1	54.0833	108.167	1	A	06:45.0
treatment	780	1	1	93.6483	187.297	1	A	06:45.5
treatment	781	1	1	123.911	247.823	1	A	06:46.0
treatment	782	1	1	118.377	236.753	1	B	06:46.5
treatment	783	1	1	98.326	196.652	1	B	06:47.0
treatment	784	1	1	82.0549	164.11	1	B	06:47.5
treatment	785	1	1	102.528	205.056	1	B	06:48.0
treatment	786	1	1	111.041	222.081	1	B	06:48.5
treatment	787	1	1	98.0612	196.122	1	C	06:49.0
treatment	788	1	1	92.0489	184.098	1	C	06:49.5
treatment	789	1	1	85.0529	170.106	1	C	06:50.0
treatment	790	1	1	96.0208	192.042	1	C	06:50.5
treatment	791	1	1	94.0851	188.17	1	C	06:51.0
treatment	792	1	1	88.5664	177.133	1	D	06:51.5
treatment	793	1	1	94.0213	188.043	1	D	06:52.0
treatment	794	1	1	82.0975	164.195	1	D	06:52.5
treatment	795	1	1	77.1622	154.324	1	D	06:53.0
treatment	796	1	1	32.0156	64.0312	1	D	06:53.5
treatment	797	1	1	34.8281	69.6563	1	D	06:54.0
treatment	798	1	1	29.0172	58.0345	1	D	06:54.5
treatment	799	1	1	21.2132	42.4264	1	D	06:55.0
treatment	800	1	1	10.198	20.3961	1	D	06:55.5
treatment	801	1	1	19.3132	38.6264	1	D	06:56.0
treatment	802	1	1	29.7321	59.4643	1	D	06:56.5
treatment	803	1	1	23.0217	46.0435	1	D	06:57.0
treatment	804	1	1	38.4838	76.9675	1	D	06:57.5
treatment	805	1	1	25.9422	51.8845	1	D	06:58.0
treatment	806	1	1	41.1947	82.3893	1	D	06:58.5
treatment	807	1	1	48.0521	96.1041	1	D	06:59.0
treatment	808	1	1	84.0238	168.048	1	D	06:59.5
treatment	809	1	1	85	170	1	D	07:00.0
treatment	810	1	1	82.2192	164.438	1	D	07:00.5
treatment	811	1	1	67.082	134.164	1	C	07:01.0
treatment	812	1	1	54.5894	109.179	1	C	07:01.5
treatment	813	1	1	66.1891	132.378	1	C	07:02.0
treatment	814	1	1	75.1066	150.213	1	C	07:02.5
treatment	815	1	1	55.0818	110.164	1	C	07:03.0
treatment	816	1	1	6	12	1	C	07:03.5
treatment	817	1	1	25.2982	50.5964	1	C	07:04.0
treatment	818	1	1	18.1108	36.2215	1	C	07:04.5
treatment	819	1	1	39.8497	79.6994	1	C	07:05.0
treatment	820	1	1	66.3702	132.74	1	C	07:05.5
treatment	821	1	1	102.591	205.183	1	C	07:06.0
treatment	822	1	1	108.296	216.592	1	D	07:06.5
treatment	823	1	1	116.017	232.034	1	D	07:07.0
treatment	824	1	1	100.18	200.36	1	D	07:07.5
treatment	825	1	1	75.1864	150.373	1	D	07:08.0
treatment	826	1	1	13	26	1	D	07:08.5
treatment	827	1	1	28.6007	57.2014	1	D	07:09.0
treatment	828	1	1	22.4722	44.9444	1	D	07:09.5
treatment	829	1	1	11.7047	23.4094	1	D	07:10.0
treatment	830	1	1	17.6918	35.3836	1	D	07:10.5
treatment	831	1	1	26.9258	53.8516	1	D	07:11.0
treatment	832	1	1	34.5254	69.0507	1	D	07:11.5
treatment	833	1	1	29.6142	59.2284	1	D	07:12.0
treatment	834	1	1	55.4437	110.887	1	D	07:12.5
treatment	835	1	1	73.171	146.342	1	D	07:13.0
treatment	836	1	1	73.6817	147.363	1	D	07:13.5
treatment	837	1	1	83.1865	166.373	1	D	07:14.0
treatment	838	1	1	69.3542	138.708	1	C	07:14.5
treatment	839	1	1	27	54	1	C	07:15.0
treatment	840	1	1	5.09902	10.198	1	C	07:15.5
treatment	841	1	1	16.7631	33.5261	1	C	07:16.0
treatment	842	1	1	34.1321	68.2642	1	C	07:16.5
treatment	843	1	1	43.1045	86.209	1	C	07:17.0
treatment	844	1	1	52.0865	104.173	1	C	07:17.5
treatment	845	1	1	58.8558	117.712	1	C	07:18.0
treatment	846	1	1	55.1453	110.291	1	C	07:18.5
treatment	847	1	1	31.1448	62.2896	1	C	07:19.0
treatment	848	1	1	51.8845	103.769	1	C	07:19.5
treatment	849	1	1	78.4092	156.818	1	C	07:20.0
treatment	850	1	1	110.368	220.735	1	C	07:20.5
treatment	851	1	1	109	218	1	D	07:21.0
treatment	852	1	1	107.019	214.037	1	D	07:21.5
treatment	853	1	1	98.0204	196.041	1	D	07:22.0
treatment	854	1	1	84.2912	168.582	1	D	07:22.5
treatment	855	1	1	41.8808	83.7616	1	D	07:23.0
treatment	856	1	1	18.2483	36.4966	1	D	07:23.5
treatment	857	1	1	6	12	1	D	07:24.0
treatment	858	1	1	9.48683	18.9737	1	D	07:24.5
treatment	859	1	1	23.0217	46.0435	1	D	07:25.0
treatment	860	1	1	5.38516	10.7703	1	D	07:25.5
treatment	861	1	1	19.2354	38.4708	1	D	07:26.0
treatment	862	1	1	28.6356	57.2713	1	D	07:26.5
treatment	863	1	1	36.1248	72.2496	1	D	07:27.0
treatment	864	1	1	50.636	101.272	1	D	07:27.5
treatment	865	1	1	62	124	1	D	07:28.0
treatment	866	1	1	64.0312	128.062	1	D	07:28.5
treatment	867	1	1	62.0322	124.064	1	D	07:29.0
treatment	868	1	1	40.2616	80.5233	1	D	07:29.5
treatment	869	1	1	20.8806	41.7612	1	D	07:30.0
treatment	870	1	1	8.60233	17.2047	1	C	07:30.5
treatment	871	1	1	16.4924	32.9848	1	C	07:31.0
treatment	872	1	1	9.43398	18.868	1	C	07:31.5
treatment	873	1	1	26.0768	52.1536	1	C	07:32.0
treatment	874	1	1	22.561	45.1221	1	C	07:32.5
treatment	875	1	1	16.6433	33.2866	1	C	07:33.0
treatment	876	1	1	32.7567	65.5134	1	C	07:33.5
treatment	877	1	1	44.1022	88.2043	1	C	07:34.0
treatment	878	1	1	55.4437	110.887	1	D	07:34.5
treatment	879	1	1	89	178	1	D	07:35.0
treatment	880	1	1	95.1315	190.263	1	D	07:35.5
treatment	881	1	1	81.0555	162.111	1	D	07:36.0
treatment	882	1	1	61.131	122.262	1	D	07:36.5
treatment	883	1	1	36.4966	72.9932	1	D	07:37.0
treatment	884	1	1	34.4819	68.9638	1	D	07:37.5
treatment	885	1	1	20.6155	41.2311	1	D	07:38.0
treatment	886	1	1	12.8062	25.6125	1	D	07:38.5
treatment	887	1	1	4.12311	8.24621	1	D	07:39.0
treatment	888	1	1	8	16	1	D	07:39.5
treatment	889	1	1	9	18	1	D	07:40.0
treatment	890	1	1	4.47214	8.94427	1	D	07:40.5
treatment	891	1	1	2.23607	4.47214	1	D	07:41.0
treatment	892	1	1	21.9545	43.909	1	D	07:41.5
treatment	893	1	1	24.5153	49.0306	1	D	07:42.0
treatment	894	1	1	14	28	1	D	07:42.5
treatment	895	1	1	3.60555	7.2111	1	D	07:43.0
treatment	896	1	1	10.6301	21.2603	1	D	07:43.5
treatment	897	1	1	24.3311	48.6621	1	D	07:44.0
treatment	898	1	1	34	68	1	D	07:44.5
treatment	899	1	1	21.3776	42.7551	1	D	07:45.0
treatment	900	1	1	21.0238	42.0476	1	D	07:45.5
treatment	901	1	1	18.2483	36.4966	1	D	07:46.0
treatment	902	1	1	40.4969	80.9938	1	D	07:46.5
treatment	903	1	1	63.5059	127.012	1	D	07:47.0
treatment	904	1	1	92.0054	184.011	1	D	07:47.5
treatment	905	1	1	81	162	1	D	07:48.0
treatment	906	1	1	72.1803	144.361	1	D	07:48.5
treatment	907	1	1	54.1295	108.259	1	C	07:49.0
treatment	908	1	1	42.107	84.214	1	C	07:49.5
treatment	909	1	1	71.0211	142.042	1	C	07:50.0
treatment	910	1	1	63.1269	126.254	1	C	07:50.5
treatment	911	1	1	61.0328	122.066	1	C	07:51.0
treatment	912	1	1	60.531	121.062	1	C	07:51.5
treatment	913	1	1	55.1453	110.291	1	C	07:52.0
treatment	914	1	1	56.4358	112.872	1	C	07:52.5
treatment	915	1	1	64.0078	128.016	1	B	07:53.0
treatment	916	1	1	55.5788	111.158	1	B	07:53.5
treatment	917	1	1	31.3847	62.7694	1	B	07:54.0
treatment	918	1	1	23.3452	46.6905	1	B	07:54.5
treatment	919	1	1	36.7151	73.4302	1	C	07:55.0
treatment	920	1	1	77.4145	154.829	1	C	07:55.5
treatment	921	1	1	112.071	224.143	1	C	07:56.0
treatment	922	1	1	121	242	1	C	07:56.5
treatment	923	1	1	124.101	248.202	1	C	07:57.0
treatment	924	1	1	127.063	254.126	1	D	07:57.5
treatment	925	1	1	123.004	246.008	1	D	07:58.0
treatment	926	1	1	108.296	216.592	1	D	07:58.5
treatment	927	1	1	86.977	173.954	1	D	07:59.0
treatment	928	1	1	56.3205	112.641	1	D	07:59.5
treatment	929	1	1	30	60	1	D	08:00.0
treatment	930	1	1	16.1245	32.249	1	D	08:00.5
treatment	931	1	1	1	2	1	D	08:01.0
treatment	932	1	1	4.47214	8.94427	1	D	08:01.5
treatment	933	1	1	11.1803	22.3607	1	D	08:02.0
treatment	934	1	1	14.4222	28.8444	1	D	08:02.5
treatment	935	1	1	17.72	35.4401	1	D	08:03.0
treatment	936	1	1	22.0227	44.0454	1	D	08:03.5
treatment	937	1	1	34.4819	68.9638	1	D	08:04.0
treatment	938	1	1	40.7063	81.4125	1	D	08:04.5
treatment	939	1	1	55.4437	110.887	1	D	08:05.0
treatment	940	1	1	81.2527	162.505	1	D	08:05.5
treatment	941	1	1	101.272	202.544	1	D	08:06.0
treatment	942	1	1	100.499	200.998	1	D	08:06.5
treatment	943	1	1	77.1038	154.208	1	C	08:07.0
treatment	944	1	1	64.2806	128.561	1	C	08:07.5
treatment	945	1	1	48.5077	97.0155	1	C	08:08.0
treatment	946	1	1	39.8121	79.6241	1	C	08:08.5
treatment	947	1	1	32.311	64.622	1	C	08:09.0
treatment	948	1	1	19.4165	38.833	1	C	08:09.5
treatment	949	1	1	38.4187	76.8375	1	C	08:10.0
treatment	950	1	1	65.7875	131.575	1	C	08:10.5
treatment	951	1	1	95.7079	191.416	1	C	08:11.0
treatment	952	1	1	94.921	189.842	1	C	08:11.5
treatment	953	1	1	99.6092	199.218	1	B	08:12.0
treatment	954	1	1	88.3629	176.726	1	B	08:12.5
treatment	955	1	1	66.0076	132.015	1	B	08:13.0
treatment	956	1	1	62.3939	124.788	1	B	08:13.5
treatment	957	1	1	78	156	1	B	08:14.0
treatment	958	1	1	94.0213	188.043	1	B	08:14.5
treatment	959	1	1	82.0366	164.073	1	A	08:15.0
treatment	960	1	1	73.1095	146.219	1	A	08:15.5
treatment	961	1	1	66	132	1	A	08:16.0
treatment	962	1	1	56.2228	112.446	1	A	08:16.5
treatment	963	1	1	53.8516	107.703	1	A	08:17.0
treatment	964	1	1	29.4109	58.8218	1	A	08:17.5
treatment	965	1	1	44.5533	89.1067	1	A	08:18.0
treatment	966	1	1	56.5155	113.031	1	A	08:18.5
treatment	967	1	1	105.043	210.086	1	A	08:19.0
treatment	968	1	1	106.005	212.009	1	B	08:19.5
treatment	969	1	1	110.041	220.082	1	B	08:20.0
treatment	970	1	1	102.176	204.353	1	B	08:20.5
treatment	971	1	1	85.0941	170.188	1	B	08:21.0
treatment	972	1	1	83.4326	166.865	1	B	08:21.5
treatment	973	1	1	59.9333	119.867	1	B	08:22.0
treatment	974	1	1	84.3801	168.76	1	C	08:22.5
treatment	975	1	1	96.0833	192.167	1	C	08:23.0
treatment	976	1	1	87.1321	174.264	1	C	08:23.5
treatment	977	1	1	83.006	166.012	1	C	08:24.0
treatment	978	1	1	84.1487	168.297	1	C	08:24.5
treatment	979	1	1	83.0542	166.108	1	C	08:25.0
treatment	980	1	1	84.0536	168.107	1	D	08:25.5
treatment	981	1	1	88.295	176.59	1	D	08:26.0
treatment	982	1	1	87.8635	175.727	1	D	08:26.5
treatment	983	1	1	56.0357	112.071	1	D	08:27.0
treatment	984	1	1	28.2843	56.5685	1	D	08:27.5
treatment	985	1	1	25	50	1	D	08:28.0
treatment	986	1	1	27.5136	55.0273	1	D	08:28.5
treatment	987	1	1	4.47214	8.94427	1	D	08:29.0
treatment	988	1	1	19	38	1	D	08:29.5
treatment	989	1	1	28.2312	56.4624	1	D	08:30.0
treatment	990	1	1	29.6142	59.2284	1	D	08:30.5
treatment	991	1	1	47.4236	94.8472	1	D	08:31.0
treatment	992	1	1	15.6205	31.241	1	D	08:31.5
treatment	993	1	1	34.9285	69.857	1	D	08:32.0
treatment	994	1	1	44	88	1	D	08:32.5
treatment	995	1	1	49.2544	98.5089	1	D	08:33.0
treatment	996	1	1	75.1066	150.213	1	D	08:33.5
treatment	997	1	1	94.0851	188.17	1	D	08:34.0
treatment	998	1	1	82.0061	164.012	1	D	08:34.5
treatment	999	1	1	81	162	1	C	08:35.0
treatment	1000	1	1	80.1561	160.312	1	C	08:35.5
treatment	1001	1	1	69.1158	138.232	1	C	08:36.0
treatment	1002	1	1	60.075	120.15	1	C	08:36.5
treatment	1003	1	1	58.5491	117.098	1	C	08:37.0
treatment	1004	1	1	60.6712	121.342	1	C	08:37.5
treatment	1005	1	1	60.6712	121.342	1	C	08:38.0
treatment	1006	1	1	51.8845	103.769	1	C	08:38.5
treatment	1007	1	1	28.0179	56.0357	1	C	08:39.0
treatment	1008	1	1	14.0357	28.0713	1	C	08:39.5
treatment	1009	1	1	32.249	64.4981	1	C	08:40.0
treatment	1010	1	1	47.8017	95.6033	1	C	08:40.5
treatment	1011	1	1	71.1969	142.394	1	C	08:41.0
treatment	1012	1	1	108.904	217.807	1	C	08:41.5
treatment	1013	1	1	122.691	245.381	1	C	08:42.0
treatment	1014	1	1	125.483	250.966	1	D	08:42.5
treatment	1015	1	1	121.037	242.074	1	D	08:43.0
treatment	1016	1	1	119.067	238.134	1	D	08:43.5
treatment	1017	1	1	92.4392	184.878	1	D	08:44.0
treatment	1018	1	1	52.9245	105.849	1	D	08:44.5
treatment	1019	1	1	39.3573	78.7147	1	D	08:45.0
treatment	1020	1	1	22.1359	44.2719	1	D	08:45.5
treatment	1021	1	1	22.6274	45.2548	1	D	08:46.0
treatment	1022	1	1	28.8444	57.6888	1	D	08:46.5
treatment	1023	1	1	27.4591	54.9181	1	D	08:47.0
treatment	1024	1	1	33.2866	66.5733	1	D	08:47.5
treatment	1025	1	1	15.0333	30.0666	1	D	08:48.0
treatment	1026	1	1	23.0217	46.0435	1	D	08:48.5
treatment	1027	1	1	18.3848	36.7696	1	D	08:49.0
treatment	1028	1	1	22.6716	45.3431	1	D	08:49.5
treatment	1029	1	1	13.8924	27.7849	1	D	08:50.0
treatment	1030	1	1	42.5206	85.0412	1	D	08:50.5
treatment	1031	1	1	57.5587	115.117	1	D	08:51.0
treatment	1032	1	1	86.2844	172.569	1	D	08:51.5
treatment	1033	1	1	138.014	276.029	1	D	08:52.0
treatment	1034	1	1	123	246	1	D	08:52.5
treatment	1035	1	1	112.018	224.036	1	C	08:53.0
treatment	1036	1	1	108.462	216.924	1	C	08:53.5
treatment	1037	1	1	97.4166	194.833	1	C	08:54.0
treatment	1038	1	1	96.0469	192.094	1	C	08:54.5
treatment	1039	1	1	79.0253	158.051	1	C	08:55.0
treatment	1040	1	1	65.123	130.246	1	B	08:55.5
treatment	1041	1	1	63.1269	126.254	1	B	08:56.0
treatment	1042	1	1	71.0282	142.056	1	B	08:56.5
treatment	1043	1	1	82.0061	164.012	1	B	08:57.0
treatment	1044	1	1	86.0058	172.012	1	B	08:57.5
treatment	1045	1	1	96.1301	192.26	1	B	08:58.0
treatment	1046	1	1	89.4539	178.908	1	A	08:58.5
treatment	1047	1	1	73.6817	147.363	1	A	08:59.0
treatment	1048	1	1	68.0074	136.015	1	A	08:59.5
treatment	1049	1	1	67.6018	135.204	1	A	09:00.0
treatment	1050	1	1	55.7315	111.463	1	A	09:00.5
treatment	1051	1	1	13.8924	27.7849	1	A	09:01.0
treatment	1052	1	1	40.8044	81.6088	1	A	09:01.5
treatment	1053	1	1	58.6941	117.388	1	A	09:02.0
treatment	1054	1	1	88.0057	176.011	1	A	09:02.5
treatment	1055	1	1	94.3398	188.68	1	A	09:03.0
treatment	1056	1	1	84.1487	168.297	1	B	09:03.5
treatment	1057	1	1	100.08	200.16	1	B	09:04.0
treatment	1058	1	1	94.1329	188.266	1	B	09:04.5
treatment	1059	1	1	83.0542	166.108	1	B	09:05.0
treatment	1060	1	1	83.2166	166.433	1	B	09:05.5
treatment	1061	1	1	74.108	148.216	1	C	09:06.0
treatment	1062	1	1	87.367	174.734	1	C	09:06.5
treatment	1063	1	1	101.124	202.247	1	C	09:07.0
treatment	1064	1	1	110.073	220.145	1	C	09:07.5
treatment	1065	1	1	97	194	1	C	09:08.0
treatment	1066	1	1	105	210	1	D	09:08.5
treatment	1067	1	1	103.005	206.01	1	D	09:09.0
treatment	1068	1	1	108.167	216.333	1	D	09:09.5
treatment	1069	1	1	68.4471	136.894	1	D	09:10.0
treatment	1070	1	1	34.7131	69.4262	1	D	09:10.5
treatment	1071	1	1	18.4391	36.8782	1	D	09:11.0
treatment	1072	1	1	35.7351	71.4703	1	D	09:11.5
treatment	1073	1	1	61.3514	122.703	1	D	09:12.0
treatment	1074	1	1	94.1116	188.223	1	D	09:12.5
treatment	1075	1	1	93.086	186.172	1	C	09:13.0
treatment	1076	1	1	83.3847	166.769	1	C	09:13.5
treatment	1077	1	1	76.0263	152.053	1	C	09:14.0
treatment	1078	1	1	69	138	1	C	09:14.5
treatment	1079	1	1	84.214	168.428	1	C	09:15.0
treatment	1080	1	1	71.1126	142.225	1	C	09:15.5
treatment	1081	1	1	60	120	1	C	09:16.0
treatment	1082	1	1	34.2053	68.4105	1	B	09:16.5
treatment	1083	1	1	28.4429	56.8859	1	B	09:17.0
treatment	1084	1	1	19.4165	38.833	1	B	09:17.5
treatment	1085	1	1	44.5982	89.1964	1	C	09:18.0
treatment	1086	1	1	45.2217	90.4434	1	C	09:18.5
treatment	1087	1	1	82.4621	164.924	1	C	09:19.0
treatment	1088	1	1	108.227	216.453	1	C	09:19.5
treatment	1089	1	1	119	238	1	C	09:20.0
treatment	1090	1	1	128.098	256.195	1	C	09:20.5
treatment	1091	1	1	136.015	272.029	1	D	09:21.0
treatment	1092	1	1	128.062	256.125	1	D	09:21.5
treatment	1093	1	1	97	194	1	D	09:22.0
treatment	1094	1	1	44.1022	88.2043	1	D	09:22.5
treatment	1095	1	1	13.4536	26.9072	1	D	09:23.0
treatment	1096	1	1	43.2782	86.5563	1	D	09:23.5
treatment	1097	1	1	56.4624	112.925	1	D	09:24.0
treatment	1098	1	1	34.6554	69.3109	1	D	09:24.5
treatment	1099	1	1	2.23607	4.47214	1	D	09:25.0
treatment	1100	1	1	30.8869	61.7738	1	D	09:25.5
treatment	1101	1	1	23.3452	46.6905	1	D	09:26.0
treatment	1102	1	1	46.6476	93.2952	1	D	09:26.5
treatment	1103	1	1	28	56	1	D	09:27.0
treatment	1104	1	1	14.4222	28.8444	1	D	09:27.5
treatment	1105	1	1	37.4833	74.9667	1	D	09:28.0
treatment	1106	1	1	49.6488	99.2975	1	D	09:28.5
treatment	1107	1	1	92.7793	185.559	1	D	09:29.0
treatment	1108	1	1	131.973	263.947	1	D	09:29.5
treatment	1109	1	1	106.118	212.236	1	D	09:30.0
treatment	1110	1	1	114.004	228.009	1	C	09:30.5
treatment	1111	1	1	124.064	248.129	1	C	09:31.0
treatment	1112	1	1	133.135	266.271	1	C	09:31.5
treatment	1113	1	1	131	262	1	C	09:32.0
treatment	1114	1	1	124.145	248.29	1	B	09:32.5
treatment	1115	1	1	126.036	252.071	1	B	09:33.0
treatment	1116	1	1	115.07	230.139	1	B	09:33.5
treatment	1117	1	1	109.005	218.009	1	B	09:34.0
treatment	1118	1	1	99.6092	199.218	1	A	09:34.5
treatment	1119	1	1	84	168	1	A	09:35.0
treatment	1120	1	1	67	134	1	A	09:35.5
treatment	1121	1	1	60.075	120.15	1	A	09:36.0
treatment	1122	1	1	54.0093	108.019	1	A	09:36.5
treatment	1123	1	1	23.2594	46.5188	1	A	09:37.0
treatment	1124	1	1	39.3954	78.7909	1	A	09:37.5
treatment	1125	1	1	63.7887	127.577	1	A	09:38.0
treatment	1126	1	1	104.235	208.471	1	A	09:38.5
treatment	1127	1	1	105.119	210.238	1	A	09:39.0
treatment	1128	1	1	94.2603	188.521	1	B	09:39.5
treatment	1129	1	1	104.12	208.24	1	B	09:40.0
treatment	1130	1	1	112.161	224.321	1	B	09:40.5
treatment	1131	1	1	110.223	220.445	1	B	09:41.0
treatment	1132	1	1	103.044	206.087	1	C	09:41.5
treatment	1133	1	1	99.7246	199.449	1	C	09:42.0
treatment	1134	1	1	113.864	227.728	1	C	09:42.5
treatment	1135	1	1	129.19	258.38	1	C	09:43.0
treatment	1136	1	1	135.237	270.474	1	C	09:43.5
treatment	1137	1	1	136.004	272.007	1	D	09:44.0
treatment	1138	1	1	125.256	250.511	1	D	09:44.5
treatment	1139	1	1	95.7079	191.416	1	D	09:45.0
treatment	1140	1	1	10.4403	20.8806	1	D	09:45.5
treatment	1141	1	1	20.2485	40.4969	1	D	09:46.0
treatment	1142	1	1	35.5106	71.0211	1	D	09:46.5
treatment	1143	1	1	49.6488	99.2975	1	D	09:47.0
treatment	1144	1	1	0	0	1	D	09:47.5
treatment	1145	1	1	20.2485	40.4969	1	D	09:48.0
treatment	1146	1	1	44.6878	89.3756	1	D	09:48.5
treatment	1147	1	1	46.6905	93.3809	1	D	09:49.0
treatment	1148	1	1	42.72	85.44	1	D	09:49.5
treatment	1149	1	1	50.9215	101.843	1	D	09:50.0
treatment	1150	1	1	65.123	130.246	1	D	09:50.5
treatment	1151	1	1	92.0489	184.098	1	D	09:51.0
treatment	1152	1	1	108.167	216.333	1	D	09:51.5
treatment	1153	1	1	95.0211	190.042	1	D	09:52.0
treatment	1154	1	1	80.025	160.05	1	C	09:52.5
treatment	1155	1	1	68	136	1	C	09:53.0
treatment	1156	1	1	59.0339	118.068	1	C	09:53.5
treatment	1157	1	1	52.2398	104.48	1	C	09:54.0
treatment	1158	1	1	41.1947	82.3893	1	C	09:54.5
treatment	1159	1	1	17.72	35.4401	1	C	09:55.0
treatment	1160	1	1	22.8035	45.607	1	C	09:55.5
treatment	1161	1	1	33.8378	67.6757	1	C	09:56.0
treatment	1162	1	1	32.311	64.622	1	C	09:56.5
treatment	1163	1	1	65.4599	130.92	1	C	09:57.0
treatment	1164	1	1	96.0208	192.042	1	C	09:57.5
treatment	1165	1	1	103.078	206.155	1	D	09:58.0
treatment	1166	1	1	104.307	208.614	1	D	09:58.5
treatment	1167	1	1	104.48	208.959	1	D	09:59.0
treatment	1168	1	1	76.0592	152.118	1	D	09:59.5
treatment	1169	1	1	52.1536	104.307	1	D	10:00.0
treatment	1170	1	1	20.3961	40.7922	1	D	10:00.5
treatment	1171	1	1	29	58	1	D	10:01.0
treatment	1172	1	1	11.4018	22.8035	1	D	10:01.5
treatment	1173	1	1	24.1868	48.3735	1	D	10:02.0
treatment	1174	1	1	15.0333	30.0666	1	D	10:02.5
treatment	1175	1	1	33.2866	66.5733	1	D	10:03.0
treatment	1176	1	1	34.9285	69.857	1	D	10:03.5
treatment	1177	1	1	34.0588	68.1175	1	D	10:04.0
treatment	1178	1	1	41.5933	83.1865	1	D	10:04.5
treatment	1179	1	1	64.4981	128.996	1	D	10:05.0
treatment	1180	1	1	88.1419	176.284	1	D	10:05.5
treatment	1181	1	1	64.7765	129.553	1	D	10:06.0
treatment	1182	1	1	57	114	1	D	10:06.5
treatment	1183	1	1	59.4138	118.828	1	C	10:07.0
treatment	1184	1	1	45.0999	90.1998	1	C	10:07.5
treatment	1185	1	1	46.0109	92.0217	1	C	10:08.0
treatment	1186	1	1	40	80	1	C	10:08.5
treatment	1187	1	1	42	84	1	C	10:09.0
treatment	1188	1	1	32.0156	64.0312	1	C	10:09.5
treatment	1189	1	1	43.1856	86.3713	1	C	10:10.0
treatment	1190	1	1	55.0818	110.164	1	C	10:10.5
treatment	1191	1	1	53.0094	106.019	1	C	10:11.0
treatment	1192	1	1	60.2993	120.599	1	C	10:11.5
treatment	1193	1	1	53.0377	106.075	1	C	10:12.0
treatment	1194	1	1	56.2228	112.446	1	B	10:12.5
treatment	1195	1	1	66	132	1	B	10:13.0
treatment	1196	1	1	61.131	122.262	1	B	10:13.5
treatment	1197	1	1	59.0762	118.152	1	B	10:14.0
treatment	1198	1	1	56.0803	112.161	1	B	10:14.5
treatment	1199	1	1	54.0093	108.019	1	B	10:15.0
treatment	1200	1	1	48.0104	96.0208	1	B	10:15.5
treatment	1201	1	1	51.4782	102.956	1	B	10:16.0
treatment	1202	1	1	49.0408	98.0816	1	B	10:16.5
treatment	1203	1	1	52.345	104.69	1	A	10:17.0
treatment	1204	1	1	47.0106	94.0213	1	A	10:17.5
treatment	1205	1	1	42.72	85.44	1	A	10:18.0
treatment	1206	1	1	38.6394	77.2787	1	A	10:18.5
treatment	1207	1	1	44.0454	88.0909	1	A	10:19.0
treatment	1208	1	1	46.0109	92.0217	1	A	10:19.5
treatment	1209	1	1	36.3456	72.6911	1	A	10:20.0
treatment	1210	1	1	26	52	1	A	10:20.5
treatment	1211	1	1	21.587	43.1741	1	A	10:21.0
treatment	1212	1	1	19.0263	38.0526	1	A	10:21.5
treatment	1213	1	1	8.48528	16.9706	1	A	10:22.0
treatment	1214	1	1	18.3576	36.7151	1	A	10:22.5
treatment	1215	1	1	19.2354	38.4708	1	A	10:23.0
treatment	1216	1	1	31.7805	63.561	1	A	10:23.5
treatment	1217	1	1	35.2278	70.4557	1	A	10:24.0
treatment	1218	1	1	24.3311	48.6621	1	A	10:24.5
treatment	1219	1	1	57.5674	115.135	1	A	10:25.0
treatment	1220	1	1	88.5664	177.133	1	A	10:25.5
treatment	1221	1	1	112.641	225.282	1	A	10:26.0
treatment	1222	1	1	116.276	232.551	1	B	10:26.5
treatment	1223	1	1	112.018	224.036	1	B	10:27.0
treatment	1224	1	1	114.28	228.561	1	B	10:27.5
treatment	1225	1	1	116.017	232.034	1	B	10:28.0
treatment	1226	1	1	102.176	204.353	1	C	10:28.5
treatment	1227	1	1	112.071	224.143	1	C	10:29.0
treatment	1228	1	1	112.071	224.143	1	C	10:29.5
treatment	1229	1	1	97	194	1	C	10:30.0
treatment	1230	1	1	101.045	202.089	1	C	10:30.5
treatment	1231	1	1	91.0879	182.176	1	D	10:31.0
treatment	1232	1	1	81.1542	162.308	1	D	10:31.5
treatment	1233	1	1	92.6553	185.311	1	D	10:32.0
treatment	1234	1	1	64	128	1	D	10:32.5
treatment	1235	1	1	48.1664	96.3328	1	D	10:33.0
treatment	1236	1	1	26.9258	53.8516	1	D	10:33.5
treatment	1237	1	1	17.6918	35.3836	1	D	10:34.0
treatment	1238	1	1	23.3238	46.6476	1	D	10:34.5
treatment	1239	1	1	21.9317	43.8634	1	D	10:35.0
treatment	1240	1	1	36.4005	72.8011	1	D	10:35.5
treatment	1241	1	1	34.4093	68.8186	1	D	10:36.0
treatment	1242	1	1	48	96	1	D	10:36.5
treatment	1243	1	1	56.0089	112.018	1	D	10:37.0
treatment	1244	1	1	76.0592	152.118	1	D	10:37.5
treatment	1245	1	1	74.1687	148.337	1	D	10:38.0
treatment	1246	1	1	82.2192	164.438	1	D	10:38.5
treatment	1247	1	1	58.1378	116.276	1	C	10:39.0
treatment	1248	1	1	48.3735	96.7471	1	C	10:39.5
treatment	1249	1	1	67.4759	134.952	1	C	10:40.0
treatment	1250	1	1	57.1402	114.28	1	C	10:40.5
treatment	1251	1	1	48.2597	96.5194	1	C	10:41.0
treatment	1252	1	1	32.0156	64.0312	1	C	10:41.5
treatment	1253	1	1	30	60	1	C	10:42.0
treatment	1254	1	1	29.6142	59.2284	1	C	10:42.5
treatment	1255	1	1	26.2488	52.4976	1	C	10:43.0
treatment	1256	1	1	16.4924	32.9848	1	C	10:43.5
treatment	1257	1	1	18.1108	36.2215	1	C	10:44.0
treatment	1258	1	1	28.4429	56.8859	1	C	10:44.5
treatment	1259	1	1	23.4094	46.8188	1	C	10:45.0
treatment	1260	1	1	37.855	75.71	1	C	10:45.5
treatment	1261	1	1	62.1772	124.354	1	C	10:46.0
treatment	1262	1	1	73.3485	146.697	1	C	10:46.5
treatment	1263	1	1	77.6466	155.293	1	C	10:47.0
treatment	1264	1	1	65.0077	130.015	1	C	10:47.5
treatment	1265	1	1	79.3095	158.619	1	D	10:48.0
treatment	1266	1	1	73.0068	146.014	1	D	10:48.5
treatment	1267	1	1	68.469	136.938	1	D	10:49.0
treatment	1268	1	1	58.6941	117.388	1	D	10:49.5
treatment	1269	1	1	45.7056	91.4112	1	D	10:50.0
treatment	1270	1	1	33	66	1	D	10:50.5
treatment	1271	1	1	28.1603	56.3205	1	D	10:51.0
treatment	1272	1	1	13.3417	26.6833	1	D	10:51.5
treatment	1273	1	1	4	8	1	D	10:52.0
treatment	1274	1	1	6.08276	12.1655	1	D	10:52.5
treatment	1275	1	1	2	4	1	D	10:53.0
treatment	1276	1	1	5.65685	11.3137	1	D	10:53.5
treatment	1277	1	1	6	12	1	D	10:54.0
treatment	1278	1	1	1	2	1	D	10:54.5
treatment	1279	1	1	14.7648	29.5296	1	D	10:55.0
treatment	1280	1	1	14.8661	29.7321	1	D	10:55.5
treatment	1281	1	1	6.32456	12.6491	1	D	10:56.0
treatment	1282	1	1	6.08276	12.1655	1	D	10:56.5
treatment	1283	1	1	7.2111	14.4222	1	D	10:57.0
treatment	1284	1	1	15.8114	31.6228	1	D	10:57.5
treatment	1285	1	1	7.2111	14.4222	1	D	10:58.0
treatment	1286	1	1	18.6815	37.3631	1	D	10:58.5
treatment	1287	1	1	26.8328	53.6656	1	D	10:59.0
treatment	1288	1	1	41.5933	83.1865	1	D	10:59.5
treatment	1289	1	1	80.604	161.208	1	D	11:00.0
treatment	1290	1	1	81.3019	162.604	1	D	11:00.5
treatment	1291	1	1	88.2043	176.409	1	D	11:01.0
treatment	1292	1	1	75.0267	150.053	1	C	11:01.5
treatment	1293	1	1	70.1142	140.228	1	C	11:02.0
treatment	1294	1	1	60.075	120.15	1	C	11:02.5
treatment	1295	1	1	58.0775	116.155	1	C	11:03.0
treatment	1296	1	1	52.0865	104.173	1	C	11:03.5
treatment	1297	1	1	41.3038	82.6075	1	C	11:04.0
treatment	1298	1	1	13.4164	26.8328	1	C	11:04.5
treatment	1299	1	1	3.60555	7.2111	1	C	11:05.0
treatment	1300	1	1	6	12	1	C	11:05.5
treatment	1301	1	1	3.16228	6.32456	1	C	11:06.0
treatment	1302	1	1	3	6	1	C	11:06.5
treatment	1303	1	1	0	0	1	C	11:07.0
treatment	1304	1	1	2.23607	4.47214	1	C	11:07.5
treatment	1305	1	1	2	4	1	C	11:08.0
treatment	1306	1	1	0	0	1	C	11:08.5
treatment	1307	1	1	0	0	1	C	11:09.0
treatment	1308	1	1	0	0	1	C	11:09.5
treatment	1309	1	1	0	0	1	C	11:10.0
treatment	1310	1	1	24.3311	48.6621	1	C	11:10.5
treatment	1311	1	1	45.3982	90.7965	1	C	11:11.0
treatment	1312	1	1	59.0339	118.068	1	C	11:11.5
treatment	1313	1	1	52.0865	104.173	1	C	11:12.0
treatment	1314	1	1	40.3113	80.6226	1	B	11:12.5
treatment	1315	1	1	32.249	64.4981	1	B	11:13.0
treatment	1316	1	1	32.0624	64.1249	1	B	11:13.5
treatment	1317	1	1	30.3645	60.7289	1	B	11:14.0
treatment	1318	1	1	33	66	1	B	11:14.5
treatment	1319	1	1	38.1182	76.2365	1	B	11:15.0
treatment	1320	1	1	36.0555	72.111	1	B	11:15.5
treatment	1321	1	1	40.0125	80.025	1	B	11:16.0
treatment	1322	1	1	44	88	1	B	11:16.5
treatment	1323	1	1	58.0086	116.017	1	B	11:17.0
treatment	1324	1	1	67.4759	134.952	1	B	11:17.5
treatment	1325	1	1	71.0634	142.127	1	A	11:18.0
treatment	1326	1	1	57.0088	114.018	1	A	11:18.5
treatment	1327	1	1	60.0333	120.067	1	A	11:19.0
treatment	1328	1	1	41.1947	82.3893	1	A	11:19.5
treatment	1329	1	1	43.1741	86.3481	1	A	11:20.0
treatment	1330	1	1	45.2769	90.5539	1	A	11:20.5
treatment	1331	1	1	32.0156	64.0312	1	A	11:21.0
treatment	1332	1	1	17.0294	34.0588	1	A	11:21.5
treatment	1333	1	1	23.5372	47.0744	1	A	11:22.0
treatment	1334	1	1	35.9026	71.8053	1	A	11:22.5
treatment	1335	1	1	69.7209	139.442	1	A	11:23.0
treatment	1336	1	1	94.1116	188.223	1	A	11:23.5
treatment	1337	1	1	85.9069	171.814	1	B	11:24.0
treatment	1338	1	1	76.0263	152.053	1	B	11:24.5
treatment	1339	1	1	66.2722	132.544	1	B	11:25.0
treatment	1340	1	1	56.7539	113.508	1	B	11:25.5
treatment	1341	1	1	46.8402	93.6803	1	B	11:26.0
treatment	1342	1	1	41.7612	83.5225	1	B	11:26.5
treatment	1343	1	1	47.0956	94.1913	1	B	11:27.0
treatment	1344	1	1	47.0425	94.0851	1	B	11:27.5
treatment	1345	1	1	51.6624	103.325	1	B	11:28.0
treatment	1346	1	1	52.469	104.938	1	B	11:28.5
treatment	1347	1	1	47.1699	94.3398	1	C	11:29.0
treatment	1348	1	1	29.2746	58.5491	1	C	11:29.5
treatment	1349	1	1	13.4164	26.8328	1	C	11:30.0
treatment	1350	1	1	28.0713	56.1427	1	C	11:30.5
treatment	1351	1	1	38.6264	77.2528	1	C	11:31.0
treatment	1352	1	1	48.3839	96.7678	1	C	11:31.5
treatment	1353	1	1	56.2228	112.446	1	C	11:32.0
treatment	1354	1	1	61.0328	122.066	1	C	11:32.5
treatment	1355	1	1	60.0333	120.067	1	C	11:33.0
treatment	1356	1	1	68.469	136.938	1	C	11:33.5
treatment	1357	1	1	63.1269	126.254	1	C	11:34.0
treatment	1358	1	1	68.0661	136.132	1	D	11:34.5
treatment	1359	1	1	62.3939	124.788	1	D	11:35.0
treatment	1360	1	1	55.1453	110.291	1	D	11:35.5
treatment	1361	1	1	56.2228	112.446	1	D	11:36.0
treatment	1362	1	1	47.676	95.352	1	D	11:36.5
treatment	1363	1	1	36.0555	72.111	1	D	11:37.0
treatment	1364	1	1	31.257	62.514	1	D	11:37.5
treatment	1365	1	1	23.1948	46.3897	1	D	11:38.0
treatment	1366	1	1	19.7231	39.4462	1	D	11:38.5
treatment	1367	1	1	12.083	24.1661	1	D	11:39.0
treatment	1368	1	1	15.2643	30.5287	1	D	11:39.5
treatment	1369	1	1	2	4	1	D	11:40.0
treatment	1370	1	1	26.2488	52.4976	1	D	11:40.5
treatment	1371	1	1	13.8924	27.7849	1	D	11:41.0
treatment	1372	1	1	19.4165	38.833	1	D	11:41.5
treatment	1373	1	1	17.0294	34.0588	1	D	11:42.0
treatment	1374	1	1	16.4924	32.9848	1	D	11:42.5
treatment	1375	1	1	13.0384	26.0768	1	D	11:43.0
treatment	1376	1	1	41.1947	82.3893	1	D	11:43.5
treatment	1377	1	1	50.448	100.896	1	D	11:44.0
treatment	1378	1	1	84.4808	168.962	1	D	11:44.5
treatment	1379	1	1	102.489	204.978	1	D	11:45.0
treatment	1380	1	1	92.3472	184.694	1	D	11:45.5
treatment	1381	1	1	89.0225	178.045	1	C	11:46.0
treatment	1382	1	1	80.0999	160.2	1	C	11:46.5
treatment	1383	1	1	85	170	1	C	11:47.0
treatment	1384	1	1	83.2947	166.589	1	C	11:47.5
treatment	1385	1	1	88	176	1	C	11:48.0
treatment	1386	1	1	80.0562	160.112	1	C	11:48.5
treatment	1387	1	1	84.006	168.012	1	B	11:49.0
treatment	1388	1	1	76.1052	152.21	1	B	11:49.5
treatment	1389	1	1	71.0634	142.127	1	B	11:50.0
treatment	1390	1	1	68.593	137.186	1	B	11:50.5
treatment	1391	1	1	70.1783	140.357	1	B	11:51.0
treatment	1392	1	1	75	150	1	B	11:51.5
treatment	1393	1	1	68.0294	136.059	1	B	11:52.0
treatment	1394	1	1	75.2396	150.479	1	A	11:52.5
treatment	1395	1	1	62.1289	124.258	1	A	11:53.0
treatment	1396	1	1	68.593	137.186	1	A	11:53.5
treatment	1397	1	1	61.0328	122.066	1	A	11:54.0
treatment	1398	1	1	46.0977	92.1954	1	A	11:54.5
treatment	1399	1	1	32	64	1	A	11:55.0
treatment	1400	1	1	23.1948	46.3897	1	A	11:55.5
treatment	1401	1	1	44.0114	88.0227	1	A	11:56.0
treatment	1402	1	1	56.2228	112.446	1	A	11:56.5
treatment	1403	1	1	62.0081	124.016	1	A	11:57.0
treatment	1404	1	1	98.326	196.652	1	A	11:57.5
treatment	1405	1	1	118.004	236.008	1	A	11:58.0
treatment	1406	1	1	112.539	225.078	1	B	11:58.5
treatment	1407	1	1	97.0206	194.041	1	B	11:59.0
treatment	1408	1	1	84.0536	168.107	1	B	11:59.5
treatment	1409	1	1	79.1012	158.202	1	B	12:00.0
treatment	1410	1	1	76.4199	152.84	1	B	12:00.5
treatment	1411	1	1	88.3233	176.647	1	C	12:01.0
treatment	1412	1	1	92.2659	184.532	1	C	12:01.5
treatment	1413	1	1	83.006	166.012	1	C	12:02.0
treatment	1414	1	1	74.0068	148.014	1	C	12:02.5
treatment	1415	1	1	78.9177	157.835	1	C	12:03.0
treatment	1416	1	1	73	146	1	C	12:03.5
treatment	1417	1	1	79.1012	158.202	1	C	12:04.0
treatment	1418	1	1	76.2365	152.473	1	D	12:04.5
treatment	1419	1	1	74.0608	148.122	1	D	12:05.0
treatment	1420	1	1	71.1758	142.352	1	D	12:05.5
treatment	1421	1	1	64.0312	128.062	1	D	12:06.0
treatment	1422	1	1	56.8859	113.772	1	D	12:06.5
treatment	1423	1	1	33.2415	66.4831	1	D	12:07.0
treatment	1424	1	1	33.6006	67.2012	1	D	12:07.5
treatment	1425	1	1	24.3311	48.6621	1	D	12:08.0
treatment	1426	1	1	10.8167	21.6333	1	D	12:08.5
treatment	1427	1	1	20.6155	41.2311	1	D	12:09.0
treatment	1428	1	1	34.4384	68.8767	1	D	12:09.5
treatment	1429	1	1	40.7922	81.5843	1	D	12:10.0
treatment	1430	1	1	70.1783	140.357	1	D	12:10.5
treatment	1431	1	1	100.319	200.639	1	D	12:11.0
treatment	1432	1	1	100.603	201.206	1	D	12:11.5
treatment	1433	1	1	80.3057	160.611	1	C	12:12.0
treatment	1434	1	1	62.1289	124.258	1	C	12:12.5
treatment	1435	1	1	50.04	100.08	1	C	12:13.0
treatment	1436	1	1	51.4782	102.956	1	C	12:13.5
treatment	1437	1	1	41.1947	82.3893	1	C	12:14.0
treatment	1438	1	1	47.1699	94.3398	1	C	12:14.5
treatment	1439	1	1	53	106	1	C	12:15.0
treatment	1440	1	1	60.6712	121.342	1	C	12:15.5
treatment	1441	1	1	62.8013	125.603	1	C	12:16.0
treatment	1442	1	1	64.1249	128.25	1	C	12:16.5
treatment	1443	1	1	64.1249	128.25	1	B	12:17.0
treatment	1444	1	1	66.0076	132.015	1	B	12:17.5
treatment	1445	1	1	60.208	120.416	1	B	12:18.0
treatment	1446	1	1	54.0833	108.167	1	B	12:18.5
treatment	1447	1	1	46.0109	92.0217	1	B	12:19.0
treatment	1448	1	1	51.0882	102.176	1	B	12:19.5
treatment	1449	1	1	51.0098	102.02	1	B	12:20.0
treatment	1450	1	1	60.1332	120.266	1	B	12:20.5
treatment	1451	1	1	54.1479	108.296	1	A	12:21.0
treatment	1452	1	1	55.0818	110.164	1	A	12:21.5
treatment	1453	1	1	51.0882	102.176	1	A	12:22.0
treatment	1454	1	1	50.0899	100.18	1	A	12:22.5
treatment	1455	1	1	50.636	101.272	1	A	12:23.0
treatment	1456	1	1	41	82	1	A	12:23.5
treatment	1457	1	1	34.1321	68.2642	1	A	12:24.0
treatment	1458	1	1	35.0571	70.1142	1	A	12:24.5
treatment	1459	1	1	45.4863	90.9725	1	A	12:25.0
treatment	1460	1	1	63.1506	126.301	1	A	12:25.5
treatment	1461	1	1	73.5527	147.105	1	A	12:26.0
treatment	1462	1	1	79.9062	159.812	1	B	12:26.5
treatment	1463	1	1	73	146	1	B	12:27.0
treatment	1464	1	1	68.1836	136.367	1	B	12:27.5
treatment	1465	1	1	61.0737	122.147	1	B	12:28.0
treatment	1466	1	1	59.5399	119.08	1	B	12:28.5
treatment	1467	1	1	57.5587	115.117	1	B	12:29.0
treatment	1468	1	1	47.3814	94.7629	1	B	12:29.5
treatment	1469	1	1	45.2769	90.5539	1	B	12:30.0
treatment	1470	1	1	64.4981	128.996	1	B	12:30.5
treatment	1471	1	1	64.195	128.39	1	C	12:31.0
treatment	1472	1	1	69.4262	138.852	1	C	12:31.5
treatment	1473	1	1	60	120	1	C	12:32.0
treatment	1474	1	1	59.5399	119.08	1	C	12:32.5
treatment	1475	1	1	80	160	1	C	12:33.0
treatment	1476	1	1	83	166	1	C	12:33.5
treatment	1477	1	1	88.0909	176.182	1	C	12:34.0
treatment	1478	1	1	78.1025	156.205	1	D	12:34.5
treatment	1479	1	1	78.2304	156.461	1	D	12:35.0
treatment	1480	1	1	68.1836	136.367	1	D	12:35.5
treatment	1481	1	1	45.5412	91.0824	1	D	12:36.0
treatment	1482	1	1	40.05	80.0999	1	D	12:36.5
treatment	1483	1	1	26.8328	53.6656	1	D	12:37.0
treatment	1484	1	1	14.2127	28.4253	1	D	12:37.5
treatment	1485	1	1	25.4951	50.9902	1	D	12:38.0
treatment	1486	1	1	21.5407	43.0813	1	D	12:38.5
treatment	1487	1	1	14.3178	28.6356	1	D	12:39.0
treatment	1488	1	1	21.4709	42.9418	1	D	12:39.5
treatment	1489	1	1	27.2029	54.4059	1	D	12:40.0
treatment	1490	1	1	40.7922	81.5843	1	D	12:40.5
treatment	1491	1	1	37.2156	74.4312	1	D	12:41.0
treatment	1492	1	1	45.0999	90.1998	1	D	12:41.5
treatment	1493	1	1	60.0333	120.067	1	D	12:42.0
treatment	1494	1	1	64.2806	128.561	1	D	12:42.5
treatment	1495	1	1	55.0818	110.164	1	D	12:43.0
treatment	1496	1	1	38.6005	77.201	1	D	12:43.5
treatment	1497	1	1	7.2111	14.4222	1	C	12:44.0
treatment	1498	1	1	3.60555	7.2111	1	C	12:44.5
treatment	1499	1	1	4.12311	8.24621	1	C	12:45.0
treatment	1500	1	1	1	2	1	C	12:45.5
treatment	1501	1	1	3	6	1	C	12:46.0
treatment	1502	1	1	1.41421	2.82843	1	C	12:46.5
treatment	1503	1	1	3.16228	6.32456	1	C	12:47.0
treatment	1504	1	1	5.09902	10.198	1	C	12:47.5
treatment	1505	1	1	5.09902	10.198	1	C	12:48.0
treatment	1506	1	1	1	2	1	C	12:48.5
treatment	1507	1	1	1	2	1	C	12:49.0
treatment	1508	1	1	3.60555	7.2111	1	C	12:49.5
treatment	1509	1	1	3.60555	7.2111	1	C	12:50.0
treatment	1510	1	1	2.23607	4.47214	1	C	12:50.5
treatment	1511	1	1	3.60555	7.2111	1	D	12:51.0
treatment	1512	1	1	5.83095	11.6619	1	C	12:51.5
treatment	1513	1	1	1	2	1	C	12:52.0
treatment	1514	1	1	4	8	1	D	12:52.5
treatment	1515	1	1	2	4	1	D	12:53.0
treatment	1516	1	1	3.16228	6.32456	1	C	12:53.5
treatment	1517	1	1	4	8	1	C	12:54.0
treatment	1518	1	1	3	6	1	C	12:54.5
treatment	1519	1	1	2.82843	5.65685	1	D	12:55.0
treatment	1520	1	1	1	2	1	D	12:55.5
treatment	1521	1	1	5.09902	10.198	1	D	12:56.0
treatment	1522	1	1	1	2	1	D	12:56.5
treatment	1523	1	1	0	0	1	D	12:57.0
treatment	1524	1	1	6.40312	12.8062	1	C	12:57.5
treatment	1525	1	1	4.24264	8.48528	1	C	12:58.0
treatment	1526	1	1	6.7082	13.4164	1	D	12:58.5
treatment	1527	1	1	0	0	1	D	12:59.0
treatment	1528	1	1	0	0	1	D	12:59.5
treatment	1529	1	1	0	0	1	D	13:00.0
treatment	1530	1	1	0	0	1	D	13:00.5
treatment	1531	1	1	0	0	1	D	13:01.0
treatment	1532	1	1	0	0	1	D	13:01.5
treatment	1533	1	1	2	4	1	C	13:02.0
treatment	1534	1	1	8.24621	16.4924	1	C	13:02.5
treatment	1535	1	1	6	12	1	C	13:03.0
treatment	1536	1	1	0	0	1	C	13:03.5
treatment	1537	1	1	0	0	1	C	13:04.0
treatment	1538	1	1	3	6	1	C	13:04.5
treatment	1539	1	1	6.7082	13.4164	1	C	13:05.0
treatment	1540	1	1	3.60555	7.2111	1	C	13:05.5
treatment	1541	1	1	3	6	1	C	13:06.0
treatment	1542	1	1	2	4	1	C	13:06.5
treatment	1543	1	1	0	0	1	C	13:07.0
treatment	1544	1	1	0	0	1	C	13:07.5
treatment	1545	1	1	0	0	1	C	13:08.0
treatment	1546	1	1	10	20	1	C	13:08.5
treatment	1547	1	1	3.16228	6.32456	1	C	13:09.0
treatment	1548	1	1	5.65685	11.3137	1	D	13:09.5
treatment	1549	1	1	1	2	1	D	13:10.0
treatment	1550	1	1	1	2	1	D	13:10.5
treatment	1551	1	1	0	0	1	D	13:11.0
treatment	1552	1	1	0	0	1	D	13:11.5
treatment	1553	1	1	0	0	1	D	13:12.0
treatment	1554	1	1	2	4	1	D	13:12.5
treatment	1555	1	1	4	8	1	D	13:13.0
treatment	1556	1	1	0	0	1	D	13:13.5
treatment	1557	1	1	0	0	1	D	13:14.0
treatment	1558	1	1	0	0	1	D	13:14.5
treatment	1559	1	1	0	0	1	D	13:15.0
treatment	1560	1	1	2.82843	5.65685	1	D	13:15.5
treatment	1561	1	1	0	0	1	D	13:16.0
treatment	1562	1	1	0	0	1	D	13:16.5
treatment	1563	1	1	0	0	1	D	13:17.0
treatment	1564	1	1	2.23607	4.47214	1	D	13:17.5
treatment	1565	1	1	0	0	1	D	13:18.0
treatment	1566	1	1	0	0	1	D	13:18.5
treatment	1567	1	1	5	10	1	C	13:19.0
treatment	1568	1	1	0	0	1	C	13:19.5
treatment	1569	1	1	0	0	1	C	13:20.0
treatment	1570	1	1	2.23607	4.47214	1	D	13:20.5
treatment	1571	1	1	0	0	1	D	13:21.0
treatment	1572	1	1	0	0	1	D	13:21.5
treatment	1573	1	1	0	0	1	D	13:22.0
treatment	1574	1	1	0	0	1	D	13:22.5
treatment	1575	1	1	0	0	1	D	13:23.0
treatment	1576	1	1	2.23607	4.47214	1	D	13:23.5
treatment	1577	1	1	0	0	1	D	13:24.0
treatment	1578	1	1	0	0	1	D	13:24.5
treatment	1579	1	1	0	0	1	D	13:25.0
treatment	1580	1	1	0	0	1	D	13:25.5
treatment	1581	1	1	0	0	1	D	13:26.0
treatment	1582	1	1	0	0	1	D	13:26.5
treatment	1583	1	1	0	0	1	D	13:27.0
treatment	1584	1	1	0	0	1	D	13:27.5
treatment	1585	1	1	0	0	1	D	13:28.0
treatment	1586	1	1	0	0	1	D	13:28.5
treatment	1587	1	1	0	0	1	D	13:29.0
treatment	1588	1	1	4	8	1	C	13:29.5
treatment	1589	1	1	0	0	1	C	13:30.0
treatment	1590	1	1	0	0	1	C	13:30.5
treatment	1591	1	1	0	0	1	C	13:31.0
treatment	1592	1	1	0	0	1	C	13:31.5
treatment	1593	1	1	0	0	1	C	13:32.0
treatment	1594	1	1	0	0	1	C	13:32.5
treatment	1595	1	1	2.23607	4.47214	1	C	13:33.0
treatment	1596	1	1	0	0	1	C	13:33.5
treatment	1597	1	1	0	0	1	C	13:34.0
treatment	1598	1	1	0	0	1	C	13:34.5
treatment	1599	1	1	0	0	1	C	13:35.0
treatment	1600	1	1	0	0	1	C	13:35.5
treatment	1601	1	1	0	0	1	C	13:36.0
treatment	1602	1	1	0	0	1	C	13:36.5
treatment	1603	1	1	0	0	1	C	13:37.0
treatment	1604	1	1	0	0	1	C	13:37.5
treatment	1605	1	1	0	0	1	C	13:38.0
treatment	1606	1	1	4.47214	8.94427	1	C	13:38.5
treatment	1607	1	1	0	0	1	C	13:39.0
treatment	1608	1	1	5.38516	10.7703	1	C	13:39.5
treatment	1609	1	1	2	4	1	C	13:40.0
treatment	1610	1	1	0	0	1	C	13:40.5
treatment	1611	1	1	0	0	1	C	13:41.0
treatment	1612	1	1	0	0	1	C	13:41.5
treatment	1613	1	1	0	0	1	C	13:42.0
treatment	1614	1	1	0	0	1	C	13:42.5
treatment	1615	1	1	5.38516	10.7703	1	C	13:43.0
treatment	1616	1	1	0	0	1	C	13:43.5
treatment	1617	1	1	0	0	1	C	13:44.0
treatment	1618	1	1	0	0	1	C	13:44.5
treatment	1619	1	1	3	6	1	C	13:45.0
treatment	1620	1	1	0	0	1	C	13:45.5
treatment	1621	1	1	0	0	1	C	13:46.0
treatment	1622	1	1	0	0	1	C	13:46.5
treatment	1623	1	1	0	0	1	C	13:47.0
treatment	1624	1	1	0	0	1	C	13:47.5
treatment	1625	1	1	0	0	1	C	13:48.0
treatment	1626	1	1	0	0	1	C	13:48.5
treatment	1627	1	1	0	0	1	C	13:49.0
treatment	1628	1	1	0	0	1	C	13:49.5
treatment	1629	1	1	0	0	1	C	13:50.0
treatment	1630	1	1	0	0	1	C	13:50.5
treatment	1631	1	1	0	0	1	C	13:51.0
treatment	1632	1	1	0	0	1	C	13:51.5
treatment	1633	1	1	5.65685	11.3137	1	C	13:52.0
treatment	1634	1	1	0	0	1	C	13:52.5
treatment	1635	1	1	0	0	1	C	13:53.0
treatment	1636	1	1	0	0	1	C	13:53.5
treatment	1637	1	1	0	0	1	C	13:54.0
treatment	1638	1	1	0	0	1	C	13:54.5
treatment	1639	1	1	0	0	1	C	13:55.0
treatment	1640	1	1	0	0	1	C	13:55.5
treatment	1641	1	1	0	0	1	C	13:56.0
treatment	1642	1	1	0	0	1	C	13:56.5
treatment	1643	1	1	0	0	1	C	13:57.0
treatment	1644	1	1	0	0	1	C	13:57.5
treatment	1645	1	1	0	0	1	C	13:58.0
treatment	1646	1	1	0	0	1	C	13:58.5
treatment	1647	1	1	0	0	1	C	13:59.0
treatment	1648	1	1	4.12311	8.24621	1	C	13:59.5
treatment	1649	1	1	0	0	1	C	14:00.0
treatment	1650	1	1	0	0	1	C	14:00.5
treatment	1651	1	1	0	0	1	C	14:01.0
treatment	1652	1	1	0	0	1	C	14:01.5
treatment	1653	1	1	0	0	1	C	14:02.0
treatment	1654	1	1	6.08276	12.1655	1	C	14:02.5
treatment	1655	1	1	0	0	1	C	14:03.0
treatment	1656	1	1	0	0	1	C	14:03.5
treatment	1657	1	1	0	0	1	C	14:04.0
treatment	1658	1	1	0	0	1	C	14:04.5
treatment	1659	1	1	0	0	1	C	14:05.0
treatment	1660	1	1	0	0	1	C	14:05.5
treatment	1661	1	1	5.65685	11.3137	1	C	14:06.0
treatment	1662	1	1	2	4	1	C	14:06.5
treatment	1663	1	1	0	0	1	C	14:07.0
treatment	1664	1	1	0	0	1	C	14:07.5
treatment	1665	1	1	0	0	1	C	14:08.0
treatment	1666	1	1	0	0	1	C	14:08.5
treatment	1667	1	1	0	0	1	C	14:09.0
treatment	1668	1	1	0	0	1	C	14:09.5
treatment	1669	1	1	4	8	1	C	14:10.0
treatment	1670	1	1	0	0	1	C	14:10.5
treatment	1671	1	1	0	0	1	C	14:11.0
treatment	1672	1	1	0	0	1	C	14:11.5
treatment	1673	1	1	2.23607	4.47214	1	C	14:12.0
treatment	1674	1	1	0	0	1	C	14:12.5
treatment	1675	1	1	0	0	1	C	14:13.0
treatment	1676	1	1	0	0	1	C	14:13.5
treatment	1677	1	1	0	0	1	C	14:14.0
treatment	1678	1	1	0	0	1	C	14:14.5
treatment	1679	1	1	4.24264	8.48528	1	C	14:15.0
treatment	1680	1	1	4	8	1	C	14:15.5
treatment	1681	1	1	0	0	1	C	14:16.0
treatment	1682	1	1	0	0	1	C	14:16.5
treatment	1683	1	1	0	0	1	C	14:17.0
treatment	1684	1	1	0	0	1	C	14:17.5
treatment	1685	1	1	0	0	1	C	14:18.0
treatment	1686	1	1	5	10	1	C	14:18.5
treatment	1687	1	1	1	2	1	C	14:19.0
treatment	1688	1	1	2	4	1	C	14:19.5
treatment	1689	1	1	0	0	1	C	14:20.0
treatment	1690	1	1	0	0	1	C	14:20.5
treatment	1691	1	1	0	0	1	C	14:21.0
treatment	1692	1	1	8.06226	16.1245	1	C	14:21.5
treatment	1693	1	1	0	0	1	C	14:22.0
treatment	1694	1	1	0	0	1	C	14:22.5
treatment	1695	1	1	0	0	1	C	14:23.0
treatment	1696	1	1	0	0	1	C	14:23.5
treatment	1697	1	1	0	0	1	C	14:24.0
treatment	1698	1	1	0	0	1	C	14:24.5
treatment	1699	1	1	4	8	1	C	14:25.0
treatment	1700	1	1	0	0	1	C	14:25.5
treatment	1701	1	1	0	0	1	C	14:26.0
treatment	1702	1	1	7.28011	14.5602	1	C	14:26.5
treatment	1703	1	1	0	0	1	C	14:27.0
treatment	1704	1	1	0	0	1	C	14:27.5
treatment	1705	1	1	0	0	1	C	14:28.0
treatment	1706	1	1	0	0	1	C	14:28.5
treatment	1707	1	1	0	0	1	C	14:29.0
treatment	1708	1	1	0	0	1	C	14:29.5
treatment	1709	1	1	0	0	1	C	14:30.0
treatment	1710	1	1	0	0	1	C	14:30.5
treatment	1711	1	1	8.544	17.088	1	C	14:31.0
treatment	1712	1	1	1	2	1	C	14:31.5
treatment	1713	1	1	0	0	1	C	14:32.0
treatment	1714	1	1	0	0	1	C	14:32.5
treatment	1715	1	1	0	0	1	C	14:33.0
treatment	1716	1	1	0	0	1	C	14:33.5
treatment	1717	1	1	0	0	1	C	14:34.0
treatment	1718	1	1	0	0	1	C	14:34.5
treatment	1719	1	1	0	0	1	C	14:35.0
treatment	1720	1	1	0	0	1	C	14:35.5
treatment	1721	1	1	9.21954	18.4391	1	C	14:36.0
treatment	1722	1	1	0	0	1	C	14:36.5
treatment	1723	1	1	0	0	1	C	14:37.0
treatment	1724	1	1	0	0	1	C	14:37.5
treatment	1725	1	1	0	0	1	C	14:38.0
treatment	1726	1	1	2.23607	4.47214	1	C	14:38.5
treatment	1727	1	1	2	4	1	C	14:39.0
treatment	1728	1	1	3	6	1	C	14:39.5
treatment	1729	1	1	0	0	1	C	14:40.0
treatment	1730	1	1	4.47214	8.94427	1	C	14:40.5
treatment	1731	1	1	0	0	1	C	14:41.0
treatment	1732	1	1	0	0	1	C	14:41.5
treatment	1733	1	1	0	0	1	C	14:42.0
treatment	1734	1	1	0	0	1	C	14:42.5
treatment	1735	1	1	0	0	1	C	14:43.0
treatment	1736	1	1	0	0	1	C	14:43.5
treatment	1737	1	1	3.60555	7.2111	1	C	14:44.0
treatment	1738	1	1	0	0	1	C	14:44.5
treatment	1739	1	1	0	0	1	C	14:45.0
treatment	1740	1	1	0	0	1	C	14:45.5
treatment	1741	1	1	0	0	1	C	14:46.0
treatment	1742	1	1	0	0	1	C	14:46.5
treatment	1743	1	1	0	0	1	C	14:47.0
treatment	1744	1	1	0	0	1	C	14:47.5
treatment	1745	1	1	0	0	1	C	14:48.0
treatment	1746	1	1	10	20	1	C	14:48.5
treatment	1747	1	1	0	0	1	C	14:49.0
treatment	1748	1	1	0	0	1	C	14:49.5
treatment	1749	1	1	0	0	1	C	14:50.0
treatment	1750	1	1	0	0	1	C	14:50.5
treatment	1751	1	1	0	0	1	C	14:51.0
treatment	1752	1	1	0	0	1	C	14:51.5
treatment	1753	1	1	0	0	1	C	14:52.0
treatment	1754	1	1	0	0	1	C	14:52.5
treatment	1755	1	1	3.60555	7.2111	1	C	14:53.0
treatment	1756	1	1	0	0	1	C	14:53.5
treatment	1757	1	1	1	2	1	C	14:54.0
treatment	1758	1	1	2	4	1	C	14:54.5
treatment	1759	1	1	0	0	1	C	14:55.0
treatment	1760	1	1	0	0	1	C	14:55.5
treatment	1761	1	1	0	0	1	C	14:56.0
treatment	1762	1	1	0	0	1	C	14:56.5
treatment	1763	1	1	8.24621	16.4924	1	C	14:57.0
treatment	1764	1	1	1	2	1	C	14:57.5
treatment	1765	1	1	0	0	1	C	14:58.0
treatment	1766	1	1	0	0	1	C	14:58.5
treatment	1767	1	1	0	0	1	C	14:59.0
treatment	1768	1	1	0	0	1	C	14:59.5
treatment	1769	1	1	6.40312	12.8062	1	C	15:00.0
treatment	1770	1	1	3	6	1	C	15:00.5
treatment	1771	1	1	0	0	1	C	15:01.0
treatment	1772	1	1	3.60555	7.2111	1	C	15:01.5
treatment	1773	1	1	0	0	1	C	15:02.0
treatment	1774	1	1	2.23607	4.47214	1	C	15:02.5
treatment	1775	1	1	3.60555	7.2111	1	C	15:03.0
treatment	1776	1	1	0	0	1	C	15:03.5
treatment	1777	1	1	0	0	1	C	15:04.0
treatment	1778	1	1	0	0	1	C	15:04.5
treatment	1779	1	1	0	0	1	C	15:05.0
treatment	1780	1	1	0	0	1	C	15:05.5
treatment	1781	1	1	0	0	1	C	15:06.0
treatment	1782	1	1	4	8	1	C	15:06.5
treatment	1783	1	1	1	2	1	C	15:07.0
treatment	1784	1	1	0	0	1	C	15:07.5
treatment	1785	1	1	0	0	1	C	15:08.0
treatment	1786	1	1	0	0	1	C	15:08.5
treatment	1787	1	1	0	0	1	C	15:09.0
treatment	1788	1	1	0	0	1	C	15:09.5
treatment	1789	1	1	0	0	1	C	15:10.0
treatment	1790	1	1	0	0	1	C	15:10.5
treatment	1791	1	1	0	0	1	C	15:11.0
treatment	1792	1	1	0	0	1	C	15:11.5
treatment	1793	1	1	9.48683	18.9737	1	C	15:12.0
treatment	1794	1	1	0	0	1	C	15:12.5
treatment	1795	1	1	0	0	1	C	15:13.0
treatment	1796	1	1	0	0	1	C	15:13.5
treatment	1797	1	1	0	0	1	C	15:14.0
treatment	1798	1	1	0	0	1	C	15:14.5
treatment	1799	1	1	0	0	1	C	15:15.0
treatment	1800	1	1	0	0	1	C	15:15.5
treatment	1801	1	1	7.61577	15.2315	1	C	15:16.0
treatment	1802	1	1	0	0	1	C	15:16.5
treatment	1803	1	1	0	0	1	C	15:17.0
treatment	1804	1	1	0	0	1	C	15:17.5
treatment	1805	1	1	0	0	1	C	15:18.0
treatment	1806	1	1	0	0	1	C	15:18.5
treatment	1807	1	1	0	0	1	C	15:19.0
treatment	1808	1	1	0	0	1	C	15:19.5
treatment	1809	1	1	9.43398	18.868	1	C	15:20.0
treatment	1810	1	1	0	0	1	C	15:20.5
treatment	1811	1	1	0	0	1	C	15:21.0
treatment	1812	1	1	0	0	1	C	15:21.5
treatment	1813	1	1	0	0	1	C	15:22.0
treatment	1814	1	1	0	0	1	C	15:22.5
treatment	1815	1	1	0	0	1	C	15:23.0
treatment	1816	1	1	0	0	1	C	15:23.5
treatment	1817	1	1	0	0	1	C	15:24.0
treatment	1818	1	1	0	0	1	C	15:24.5
treatment	1819	1	1	0	0	1	C	15:25.0
treatment	1820	1	1	6	12	1	C	15:25.5
treatment	1821	1	1	0	0	1	C	15:26.0
treatment	1822	1	1	1	2	1	C	15:26.5
treatment	1823	1	1	0	0	1	C	15:27.0
treatment	1824	1	1	0	0	1	C	15:27.5
treatment	1825	1	1	0	0	1	C	15:28.0
treatment	1826	1	1	8.94427	17.8885	1	C	15:28.5
treatment	1827	1	1	0	0	1	C	15:29.0
treatment	1828	1	1	6.32456	12.6491	1	C	15:29.5
treatment	1829	1	1	2	4	1	C	15:30.0
treatment	1830	1	1	6.40312	12.8062	1	C	15:30.5
treatment	1831	1	1	0	0	1	C	15:31.0
treatment	1832	1	1	0	0	1	C	15:31.5
treatment	1833	1	1	0	0	1	C	15:32.0
treatment	1834	1	1	0	0	1	C	15:32.5
treatment	1835	1	1	0	0	1	C	15:33.0
treatment	1836	1	1	0	0	1	C	15:33.5
treatment	1837	1	1	0	0	1	C	15:34.0
treatment	1838	1	1	11.7047	23.4094	1	C	15:34.5
treatment	1839	1	1	4.24264	8.48528	1	C	15:35.0
treatment	1840	1	1	0	0	1	C	15:35.5
treatment	1841	1	1	3	6	1	C	15:36.0
treatment	1842	1	1	2.23607	4.47214	1	C	15:36.5
treatment	1843	1	1	0	0	1	C	15:37.0
treatment	1844	1	1	2.23607	4.47214	1	C	15:37.5
treatment	1845	1	1	16.2788	32.5576	1	C	15:38.0
treatment	1846	1	1	3.60555	7.2111	1	C	15:38.5
treatment	1847	1	1	0	0	1	C	15:39.0
treatment	1848	1	1	0	0	1	C	15:39.5
treatment	1849	1	1	0	0	1	C	15:40.0
treatment	1850	1	1	0	0	1	C	15:40.5
treatment	1851	1	1	1	2	1	C	15:41.0
treatment	1852	1	1	0	0	1	C	15:41.5
treatment	1853	1	1	0	0	1	C	15:42.0
treatment	1854	1	1	0	0	1	C	15:42.5
treatment	1855	1	1	8.94427	17.8885	1	C	15:43.0
treatment	1856	1	1	1	2	1	C	15:43.5
treatment	1857	1	1	0	0	1	C	15:44.0
treatment	1858	1	1	0	0	1	C	15:44.5
treatment	1859	1	1	1	2	1	C	15:45.0
treatment	1860	1	1	0	0	1	C	15:45.5
treatment	1861	1	1	0	0	1	C	15:46.0
treatment	1862	1	1	0	0	1	C	15:46.5
treatment	1863	1	1	0	0	1	C	15:47.0
treatment	1864	1	1	0	0	1	C	15:47.5
treatment	1865	1	1	0	0	1	C	15:48.0
treatment	1866	1	1	11.6619	23.3238	1	C	15:48.5
treatment	1867	1	1	3	6	1	C	15:49.0
treatment	1868	1	1	0	0	1	C	15:49.5
treatment	1869	1	1	0	0	1	C	15:50.0
treatment	1870	1	1	0	0	1	C	15:50.5
treatment	1871	1	1	4	8	1	C	15:51.0
treatment	1872	1	1	0	0	1	C	15:51.5
treatment	1873	1	1	0	0	1	C	15:52.0
treatment	1874	1	1	0	0	1	C	15:52.5
treatment	1875	1	1	0	0	1	C	15:53.0
treatment	1876	1	1	0	0	1	C	15:53.5
treatment	1877	1	1	0	0	1	C	15:54.0
treatment	1878	1	1	2.23607	4.47214	1	C	15:54.5
treatment	1879	1	1	9	18	1	C	15:55.0
treatment	1880	1	1	1	2	1	C	15:55.5
treatment	1881	1	1	0	0	1	C	15:56.0
treatment	1882	1	1	0	0	1	C	15:56.5
treatment	1883	1	1	2	4	1	C	15:57.0
treatment	1884	1	1	3	6	1	C	15:57.5
treatment	1885	1	1	1	2	1	C	15:58.0
treatment	1886	1	1	0	0	1	C	15:58.5
treatment	1887	1	1	0	0	1	C	15:59.0
treatment	1888	1	1	0	0	1	C	15:59.5
treatment	1889	1	1	0	0	1	C	16:00.0
treatment	1890	1	1	0	0	1	C	16:00.5
treatment	1891	1	1	0	0	1	C	16:01.0
treatment	1892	1	1	0	0	1	C	16:01.5
treatment	1893	1	2	NA	NA	1	C	00:16.0
treatment	1894	1	2	0	0	1	C	00:16.5
treatment	1895	1	2	5	10	1	C	00:17.0
treatment	1896	1	2	0	0	1	C	00:17.5
treatment	1897	1	2	0	0	1	C	00:18.0
treatment	1898	1	2	0	0	1	C	00:18.5
treatment	1899	1	2	0	0	1	C	00:19.0
treatment	1900	1	2	0	0	1	C	00:19.5
treatment	1901	1	2	0	0	1	C	00:20.0
treatment	1902	1	2	0	0	1	C	00:20.5
treatment	1903	1	2	0	0	1	C	00:21.0
treatment	1904	1	2	0	0	1	C	00:21.5
treatment	1905	1	2	0	0	1	C	00:22.0
treatment	1906	1	2	0	0	1	C	00:22.5
treatment	1907	1	2	11.1803	22.3607	1	C	00:23.0
treatment	1908	1	2	4	8	1	C	00:23.5
treatment	1909	1	2	0	0	1	C	00:24.0
treatment	1910	1	2	1.41421	2.82843	1	C	00:24.5
treatment	1911	1	2	0	0	1	C	00:25.0
treatment	1912	1	2	8	16	1	C	00:25.5
treatment	1913	1	2	3	6	1	C	00:26.0
treatment	1914	1	2	0	0	1	C	00:26.5
treatment	1915	1	2	0	0	1	C	00:27.0
treatment	1916	1	2	10.4403	20.8806	1	C	00:27.5
treatment	1917	1	2	4.12311	8.24621	1	C	00:28.0
treatment	1918	1	2	1	2	1	C	00:28.5
treatment	1919	1	2	10	20	1	C	00:29.0
treatment	1920	1	2	6.08276	12.1655	1	C	00:29.5
treatment	1921	1	2	3	6	1	C	00:30.0
treatment	1922	1	2	1.41421	2.82843	1	C	00:30.5
treatment	1923	1	2	0	0	1	C	00:31.0
treatment	1924	1	2	4.12311	8.24621	1	C	00:31.5
treatment	1925	1	2	3.60555	7.2111	1	C	00:32.0
treatment	1926	1	2	4.47214	8.94427	1	C	00:32.5
treatment	1927	1	2	2.23607	4.47214	1	C	00:33.0
treatment	1928	1	2	5	10	1	C	00:33.5
treatment	1929	1	2	4.24264	8.48528	1	C	00:34.0
treatment	1930	1	2	4.47214	8.94427	1	C	00:34.5
treatment	1931	1	2	1	2	1	C	00:35.0
treatment	1932	1	2	0	0	1	C	00:35.5
treatment	1933	1	2	0	0	1	C	00:36.0
treatment	1934	1	2	0	0	1	C	00:36.5
treatment	1935	1	2	4	8	1	C	00:37.0
treatment	1936	1	2	2.23607	4.47214	1	B	00:37.5
treatment	1937	1	2	3.60555	7.2111	1	B	00:38.0
treatment	1938	1	2	0	0	1	B	00:38.5
treatment	1939	1	2	0	0	1	B	00:39.0
treatment	1940	1	2	0	0	1	B	00:39.5
treatment	1941	1	2	19.4165	38.833	1	C	00:40.0
treatment	1942	1	2	2	4	1	C	00:40.5
treatment	1943	1	2	3	6	1	C	00:41.0
treatment	1944	1	2	2	4	1	C	00:41.5
treatment	1945	1	2	6.08276	12.1655	1	C	00:42.0
treatment	1946	1	2	20	40	1	C	00:42.5
treatment	1947	1	2	33.1059	66.2118	1	C	00:43.0
treatment	1948	1	2	28.7924	57.5847	1	C	00:43.5
treatment	1949	1	2	44.5533	89.1067	1	C	00:44.0
treatment	1950	1	2	18.0278	36.0555	1	C	00:44.5
treatment	1951	1	2	17.4642	34.9285	1	B	00:45.0
treatment	1952	1	2	13.6015	27.2029	1	C	00:45.5
treatment	1953	1	2	23.1948	46.3897	1	C	00:46.0
treatment	1954	1	2	38.3275	76.6551	1	B	00:46.5
treatment	1955	1	2	21.095	42.19	1	B	00:47.0
treatment	1956	1	2	33.2415	66.4831	1	C	00:47.5
treatment	1957	1	2	29.5466	59.0931	1	C	00:48.0
treatment	1958	1	2	52.7731	105.546	1	C	00:48.5
treatment	1959	1	2	58	116	1	C	00:49.0
treatment	1960	1	2	27.5136	55.0273	1	C	00:49.5
treatment	1961	1	2	13.3417	26.6833	1	C	00:50.0
treatment	1962	1	2	31.241	62.482	1	C	00:50.5
treatment	1963	1	2	41.1825	82.365	1	C	00:51.0
treatment	1964	1	2	21.095	42.19	1	C	00:51.5
treatment	1965	1	2	60.1664	120.333	1	C	00:52.0
treatment	1966	1	2	72.4983	144.997	1	C	00:52.5
treatment	1967	1	2	82.1523	164.305	1	C	00:53.0
treatment	1968	1	2	76.4853	152.971	1	B	00:53.5
treatment	1969	1	2	71.7844	143.569	1	B	00:54.0
treatment	1970	1	2	95.1262	190.252	1	B	00:54.5
treatment	1971	1	2	104.393	208.787	1	B	00:55.0
treatment	1972	1	2	87.0517	174.103	1	B	00:55.5
treatment	1973	1	2	85.1469	170.294	1	A	00:56.0
treatment	1974	1	2	81.0247	162.049	1	A	00:56.5
treatment	1975	1	2	55.109	110.218	1	A	00:57.0
treatment	1976	1	2	33.6006	67.2012	1	A	00:57.5
treatment	1977	1	2	29.1204	58.2409	1	A	00:58.0
treatment	1978	1	2	36.6197	73.2393	1	A	00:58.5
treatment	1979	1	2	32.0156	64.0312	1	A	00:59.0
treatment	1980	1	2	36.3456	72.6911	1	A	00:59.5
treatment	1981	1	2	40.05	80.0999	1	A	01:00.0
treatment	1982	1	2	33.2415	66.4831	1	A	01:00.5
treatment	1983	1	2	30.3645	60.7289	1	A	01:01.0
treatment	1984	1	2	27.074	54.1479	1	A	01:01.5
treatment	1985	1	2	13.8924	27.7849	1	A	01:02.0
treatment	1986	1	2	37.9473	75.8947	1	A	01:02.5
treatment	1987	1	2	39.2046	78.4092	1	A	01:03.0
treatment	1988	1	2	16.1245	32.249	1	A	01:03.5
treatment	1989	1	2	29.2746	58.5491	1	A	01:04.0
treatment	1990	1	2	32	64	1	A	01:04.5
treatment	1991	1	2	28.6356	57.2713	1	A	01:05.0
treatment	1992	1	2	40.3113	80.6226	1	A	01:05.5
treatment	1993	1	2	53.1507	106.301	1	A	01:06.0
treatment	1994	1	2	75.9539	151.908	1	A	01:06.5
treatment	1995	1	2	89.3588	178.718	1	A	01:07.0
treatment	1996	1	2	68.0074	136.015	1	A	01:07.5
treatment	1997	1	2	32.249	64.4981	1	A	01:08.0
treatment	1998	1	2	32.7567	65.5134	1	A	01:08.5
treatment	1999	1	2	37.2156	74.4312	1	A	01:09.0
[truncated: 188,373 more rows]
